# Supplementary material for: Effects of physical exercise on mindfulness level among female college students: the mediating effect of mobile phone addiction
Source: Front Psychol. 2025 Sep 12;16:1667868. doi: 10.3389/fpsyg.2025.1667868 (PMC12463849; doi:10.3389/fpsyg.2025.1667868)
Supplement: Supplementary file 1 [file Table_1.XLSX]

## Sheet: Raw data
Serial Number	What is your age?	What academic year are you in?	Are you from an urban or rural area?	Are you an only child?	Does your major belong to the arts/humanities or sciences category?	Are you single or partnered?	What is the intensity of your exercise?	How many minutes do you exercise each time at the above - mentioned intensity?	How many times do you engage in the aforementioned activities in a month?	I find myself preoccupied with the future or the past.	I find myself doing things without paying attention.	I snack without being aware that I’m eating.	I find myself listening to others with half an ear while doing something else at the same time.	I drive on "autopilot" and then wonder why I ended up there.	I find it difficult to focus on what is happening in the present moment.	I tend to walk quickly to get somewhere without noticing what I experience along the way.	I find myself preoccupied with worries about the future or regrets about the past.	I find myself doing things without being fully aware of my actions.	I find it hard to stay focused on my breathing during meditation or relaxation.	I often find myself "spacing out" or daydreaming.	I find it difficult to focus on my physical sensations, such as hunger or fatigue.	I find myself rushing through activities without really noticing them.	I find it hard to stay focused on the present moment when I’m upset.	I find myself doing things automatically, without being conscious of what I’m doing.	If I haven’t had my phone with me for a while, I will immediately check for text messages or missed calls.	I prefer chatting via my phone over face-to-face communication.	When waiting for someone, I always frequently call them to ask where they are; if I don’t, I feel anxious and restless.	I feel uncomfortable if I haven’t used my phone for a long time.	In class, I cannot concentrate on listening because of phone calls or text messages.	I would feel lonely without a mobile phone.	I feel more confident when communicating with others via my phone.	If my phone doesn’t ring for a while, I feel uncomfortable and subconsciously check for missed calls or text messages.	I often have the illusion that "my phone is ringing/vibrating."	I feel my life is more fulfilling when I receive many calls and text messages.	I often worry that my phone will automatically shut down.	The mobile phone is part of me; if its use is reduced, I feel like I have lost something.	Classmates and friends say I rely too much on my phone.	When my phone frequently fails to connect to the internet or receive signals, I feel anxious and become irritable.	In class, I often take the initiative to focus on my phone, which affects my listening.	I feel more comfortable communicating with others via my phone.
1	19	2	1	1	2	1	1	2	3	3	3	4	3	3	3	3	3	3	4	4	3	4	2	5	4	2	4	2	4	3	4	3	2	3	4	2	3	1	4	3
2	20	2	1	1	1	2	3	2	3	3	4	5	2	2	1	5	3	5	5	6	3	1	3	6	2	2	3	4	4	4	2	3	1	1	4	4	2	1	3	3
3	21	3	2	2	2	1	1	2	4	2	3	2	3	4	1	4	4	5	5	2	6	1	2	3	2	2	2	2	4	4	3	2	2	4	3	3	3	4	4	1
4	20	2	1	2	1	1	1	5	3	5	2	2	5	5	5	5	6	3	3	5	4	1	4	1	4	2	2	5	3	3	4	4	3	3	2	1	3	4	4	2
5	21	2	2	2	1	1	1	4	2	3	2	2	2	2	1	3	6	4	4	3	4	3	1	6	4	3	1	4	1	4	2	3	3	3	4	4	3	4	3	4
6	22	4	1	2	2	1	1	3	3	3	1	4	1	3	1	3	1	1	3	2	3	2	4	5	3	5	3	4	3	5	5	1	3	1	3	5	5	4	4	5
7	21	2	2	2	2	1	4	5	4	3	4	5	5	5	5	5	5	5	5	5	5	3	5	5	2	2	4	2	3	3	2	2	2	2	3	2	2	3	3	2
8	21	2	2	2	1	1	1	3	5	1	4	2	5	2	6	5	3	3	3	5	4	2	2	5	4	2	4	4	4	4	3	4	2	3	3	4	3	3	3	2
9	20	2	2	1	1	2	3	3	4	5	2	2	1	3	1	3	3	2	3	4	1	3	1	3	4	3	3	4	4	4	3	3	3	3	4	4	4	4	4	3
10	21	2	1	2	2	2	1	2	3	3	3	3	3	3	3	3	2	3	3	3	3	3	3	3	2	3	4	3	3	3	3	3	3	3	3	2	2	3	2	4
11	20	2	2	1	1	1	1	5	3	3	3	5	1	1	2	5	5	6	5	6	6	1	3	3	5	5	4	5	1	5	5	5	3	5	5	5	3	5	1	5
12	21	2	1	1	1	1	2	4	3	3	4	4	3	4	5	5	4	3	5	4	6	4	4	6	4	3	3	2	3	3	2	3	3	3	3	3	2	2	3	3
13	21	2	2	2	2	1	1	2	5	3	4	4	5	4	2	5	5	3	6	2	5	4	5	6	2	5	2	3	2	5	5	2	2	1	5	5	2	3	2	5
14	20	2	2	1	1	1	1	5	5	5	5	2	5	5	4	4	3	2	3	5	5	1	1	6	5	4	3	4	5	4	2	4	4	2	5	4	4	4	4	3
15	23	2	2	1	2	1	2	3	4	3	3	3	5	5	2	3	3	3	3	2	5	3	3	5	4	4	2	3	3	3	4	3	4	2	2	2	3	2	3	4
16	21	2	1	1	1	1	3	5	4	3	4	4	5	5	5	4	4	5	5	3	4	3	3	5	4	4	3	4	3	4	4	4	2	3	5	5	3	4	3	4
17	21	2	2	1	1	2	1	5	5	4	5	5	3	5	4	5	4	4	5	3	4	5	4	6	2	1	2	3	2	4	3	4	2	3	2	2	2	3	2	2
18	22	2	2	2	1	2	3	2	3	5	5	5	2	4	5	5	5	5	5	5	5	5	4	6	5	2	2	4	3	4	2	2	1	1	1	3	1	4	2	3
19	21	2	1	2	2	1	1	2	5	5	5	4	4	3	5	5	5	4	5	2	5	3	4	6	4	4	1	3	2	3	4	2	2	3	4	3	2	3	2	3
20	21	2	2	2	2	1	4	4	2	5	2	2	3	3	3	3	3	5	2	5	3	1	1	2	4	2	5	3	4	3	2	3	2	4	3	4	2	4	4	2
21	21	2	2	2	2	2	4	5	4	6	5	5	5	6	5	5	5	5	6	2	5	3	4	6	3	1	1	2	2	1	2	1	1	1	2	1	2	1	2	1
22	22	2	2	1	2	1	4	3	3	5	5	4	3	5	3	5	5	6	6	4	6	3	4	4	4	4	2	4	4	4	3	1	1	2	1	4	3	4	4	4
23	20	3	2	2	2	1	3	4	3	2	4	4	2	1	5	4	4	4	4	4	4	4	4	3	3	3	3	3	2	3	3	3	3	3	3	4	3	3	4	4
24	21	3	2	1	2	2	1	5	3	4	2	3	6	4	2	1	1	5	6	1	6	1	3	6	5	1	1	1	5	3	1	1	1	1	1	1	1	4	5	1
25	21	3	1	2	2	1	1	2	3	3	6	3	2	3	1	4	3	3	5	3	3	3	3	3	2	2	3	2	2	2	2	2	1	1	1	1	1	1	4	2
26	22	3	2	1	2	2	3	5	4	5	3	4	3	5	5	6	6	2	6	6	5	2	2	6	3	2	4	4	4	3	2	4	2	5	2	3	4	3	4	3
27	21	3	2	2	2	1	3	5	3	4	5	4	4	3	2	2	3	4	4	5	4	3	4	5	4	5	3	3	3	3	3	4	3	2	3	2	1	3	3	2
28	21	2	2	1	1	1	4	5	3	5	4	5	5	5	4	5	5	5	5	4	4	4	5	5	4	3	2	1	2	1	2	3	2	2	3	3	3	3	3	3
29	21	3	1	1	2	1	1	2	1	1	1	1	1	1	5	3	5	2	1	2	2	4	4	1	3	2	4	4	4	4	4	4	4	1	4	2	2	4	4	4
30	21	3	2	2	1	1	1	2	3	3	3	4	3	3	4	3	3	4	3	4	4	3	2	4	3	2	3	3	3	4	4	4	2	2	3	2	3	3	4	4
31	22	3	2	2	1	1	3	2	2	6	6	5	4	5	1	6	5	6	5	1	5	5	6	6	1	3	2	1	2	1	3	1	1	1	1	1	1	1	1	1
32	21	3	2	1	1	1	1	5	2	1	1	1	1	1	2	1	1	5	1	1	1	1	1	1	5	5	5	5	5	5	3	5	5	4	5	5	5	5	5	3
33	23	3	2	2	2	2	2	2	3	2	3	2	5	3	2	4	3	3	4	3	3	4	4	4	3	3	3	4	3	3	3	3	3	3	3	3	3	3	3	4
34	21	3	1	2	1	1	2	2	3	3	4	3	3	3	3	3	3	3	3	3	3	3	3	6	2	5	2	4	2	2	5	2	1	2	2	4	3	2	2	5
35	22	3	2	1	1	2	1	5	4	4	4	4	4	4	3	4	5	4	4	4	6	4	5	6	3	3	5	4	3	3	3	4	2	2	2	3	4	3	3	3
36	20	3	2	2	1	1	3	2	5	3	3	2	3	5	2	3	3	3	3	5	3	2	2	5	5	3	3	4	4	4	3	4	2	2	5	4	4	5	3	3
37	20	3	1	2	1	1	1	2	3	3	4	4	4	4	5	5	4	5	4	5	5	5	5	5	3	3	3	3	4	3	4	3	2	2	1	2	3	2	2	4
38	22	3	2	1	2	1	3	3	3	3	4	4	2	2	3	4	5	2	4	4	4	2	4	2	4	4	3	3	2	3	4	4	4	2	3	2	2	2	2	4
39	21	3	2	2	1	1	1	2	3	5	2	5	4	3	3	6	6	5	6	3	6	2	5	5	5	3	3	5	5	3	3	4	3	4	5	4	3	5	4	3
40	21	3	1	1	2	2	1	2	3	6	3	3	5	6	6	6	6	4	6	1	4	1	1	6	1	5	3	3	4	3	3	1	3	2	1	1	2	4	4	4
41	21	3	1	2	1	2	3	2	5	2	3	4	2	5	5	6	4	4	5	3	5	3	3	6	4	3	3	3	4	3	4	2	2	2	3	3	3	4	2	3
42	20	3	1	2	1	2	2	3	4	5	4	4	2	5	5	4	4	5	5	2	5	4	4	6	5	3	2	4	4	4	3	4	3	4	4	4	3	4	4	3
43	22	3	2	2	2	1	3	5	2	2	2	3	5	5	3	4	3	4	4	4	4	4	4	6	3	2	2	3	2	2	2	1	1	1	3	2	1	1	1	1
44	22	3	2	1	2	1	2	3	3	4	3	3	2	4	3	3	3	4	3	4	5	5	4	6	3	2	1	2	3	2	1	2	1	1	1	2	1	2	2	1
45	22	3	2	2	1	1	1	3	4	4	4	4	3	3	3	3	3	3	3	3	3	3	4	5	3	4	2	4	3	3	3	3	3	3	5	4	2	3	3	4
46	20	3	2	2	1	1	2	2	4	3	2	3	3	2	1	2	3	3	3	2	3	2	2	3	2	3	2	5	4	5	4	3	3	3	5	5	3	2	2	3
47	19	3	2	1	2	1	2	2	4	5	5	4	2	4	3	4	5	3	4	2	4	2	3	5	5	5	3	5	1	4	4	1	1	1	1	3	2	4	2	3
48	21	3	1	2	2	2	1	3	4	3	4	2	1	4	5	3	4	2	3	2	5	1	2	4	4	3	5	3	3	4	4	1	1	4	4	3	2	4	4	2
49	21	3	2	1	1	2	2	2	4	3	1	3	4	2	1	5	5	3	5	3	5	3	2	3	2	1	3	2	3	4	1	2	1	2	5	3	3	4	3	1
50	20	3	2	2	1	1	2	4	3	3	5	5	3	3	3	3	4	4	4	5	5	4	4	5	2	3	3	3	2	3	3	3	2	3	1	3	1	4	2	3
51	21	3	2	1	2	2	3	2	4	5	5	5	3	4	5	5	4	2	5	5	6	4	4	6	3	2	1	1	1	4	2	4	1	2	4	4	1	2	1	2
52	22	3	2	2	1	2	1	4	3	3	3	5	3	3	3	4	4	5	5	3	5	4	5	6	2	2	2	3	3	4	3	2	2	1	2	4	3	3	3	2
53	22	3	2	1	1	2	4	5	2	5	3	3	2	2	5	3	2	4	2	3	6	2	3	6	5	4	3	5	3	5	4	2	2	2	5	5	3	2	2	4
54	21	3	2	2	1	2	1	1	1	4	2	1	3	1	2	3	3	4	4	5	5	3	3	6	3	4	2	5	3	3	4	3	1	1	4	3	4	5	2	4
55	22	2	2	1	2	1	3	3	5	5	3	4	4	3	2	5	4	3	5	4	5	2	2	5	4	4	1	2	2	2	2	2	2	1	2	4	1	2	2	2
56	20	4	2	2	2	1	3	5	4	6	2	3	1	5	2	3	6	5	3	5	5	3	3	6	4	2	3	3	3	4	3	3	2	4	4	4	3	3	2	3
57	21	2	1	2	1	1	2	2	3	4	4	4	4	3	3	4	4	4	4	3	5	4	4	6	3	3	3	3	3	3	3	3	3	2	3	3	2	3	2	3
58	21	3	1	2	1	1	3	2	4	3	6	3	4	2	4	4	3	4	4	2	5	1	3	6	2	3	2	3	2	4	4	2	1	2	2	4	2	4	2	4
59	22	3	1	2	1	1	3	3	3	2	3	1	4	6	3	3	5	5	5	5	5	4	4	6	2	1	2	1	1	1	1	2	1	1	1	1	1	1	1	1
60	20	2	2	1	1	2	1	2	2	5	2	2	4	1	5	4	3	2	2	1	2	1	2	1	4	3	2	4	4	3	4	4	3	3	3	4	3	4	4	4
61	21	2	2	1	1	2	1	2	3	5	3	2	4	2	2	5	5	4	5	2	4	3	2	6	4	2	4	2	4	4	2	2	2	4	4	2	2	1	3	3
62	21	3	2	1	1	1	2	2	2	3	4	3	1	2	5	5	3	2	4	4	2	1	4	3	4	5	2	3	3	4	4	4	4	3	4	3	3	4	2	5
63	20	3	1	2	1	1	2	5	2	1	1	1	1	1	2	1	1	1	1	3	5	2	2	5	5	5	1	5	5	5	4	4	3	3	3	5	3	1	3	3
64	21	3	1	2	2	1	3	5	5	5	5	5	1	1	1	5	6	3	2	3	4	3	3	6	3	3	3	3	3	3	3	3	3	3	3	3	3	2	2	4
65	22	3	1	2	1	1	3	2	3	4	4	5	6	6	5	6	5	6	5	5	5	5	5	6	4	4	3	3	3	2	4	3	2	3	2	3	2	3	2	4
66	20	3	2	1	1	1	2	3	4	4	4	4	4	4	4	4	4	4	4	4	4	4	4	5	3	2	2	4	2	3	3	3	3	4	3	3	3	4	3	3
67	21	3	2	2	2	1	2	1	3	4	5	3	2	4	5	5	3	1	6	4	3	3	3	5	2	3	3	4	2	4	4	3	2	2	1	4	3	5	2	3
68	21	3	1	2	1	1	2	3	4	4	3	4	2	3	4	5	6	4	5	2	6	4	3	5	4	3	2	3	2	4	3	4	2	3	2	4	2	4	2	4
69	20	3	2	1	2	1	2	4	3	6	4	5	5	5	2	6	3	3	5	2	5	5	5	6	5	3	3	3	3	3	3	3	3	3	3	3	3	5	2	3
70	22	3	2	1	1	1	2	2	4	5	5	3	2	2	3	4	3	5	5	4	5	2	2	5	3	4	3	5	3	4	3	2	2	2	3	3	2	3	2	3
71	22	2	2	2	1	1	2	3	3	3	4	3	3	2	3	2	2	3	2	3	4	2	3	5	4	3	3	4	3	5	3	4	2	3	4	4	4	4	4	3
72	21	2	2	1	1	1	2	3	3	2	1	1	5	4	1	6	6	2	6	1	6	1	1	5	5	1	1	5	1	4	3	1	1	1	5	4	3	4	1	1
73	21	2	2	2	1	2	2	3	3	3	2	4	5	3	2	4	4	3	4	2	1	2	3	1	2	3	2	3	3	3	3	2	2	3	2	3	4	3	3	3
74	22	3	1	1	1	1	1	4	3	4	2	2	1	1	1	1	1	5	1	6	4	5	1	4	4	4	2	5	4	5	5	3	3	3	5	5	5	4	4	5
75	20	3	1	1	2	1	2	2	4	5	1	3	5	5	2	5	3	2	5	4	5	2	2	5	4	4	2	3	4	3	3	4	2	2	4	4	2	2	2	4
76	21	2	1	2	1	2	2	5	3	5	5	4	2	2	4	3	2	2	4	6	4	1	3	6	3	5	3	2	1	1	5	1	1	1	3	2	1	1	2	5
77	21	3	2	2	1	1	2	2	3	4	6	4	2	3	3	5	3	5	4	3	4	2	3	6	3	3	3	4	3	4	2	1	1	2	4	4	3	4	3	3
78	24	3	2	1	1	1	2	5	3	3	3	4	4	5	5	5	4	4	5	5	5	3	4	5	3	3	3	3	3	3	3	2	2	2	3	3	2	2	2	2
79	20	3	2	1	1	2	2	4	2	5	4	4	5	3	5	5	2	3	2	3	5	2	3	6	5	3	3	4	4	5	4	3	3	4	4	5	3	3	3	4
80	22	3	1	2	1	1	1	1	5	5	3	2	5	5	5	5	5	2	5	5	6	1	1	6	2	3	1	2	5	5	2	1	1	2	1	4	3	2	4	3
81	21	3	2	2	1	2	2	5	3	4	5	3	3	3	2	3	2	3	3	2	2	1	3	5	4	4	4	4	4	4	4	1	1	2	3	4	2	4	3	4
82	21	3	2	1	1	1	2	5	3	4	3	4	4	3	3	3	2	3	3	3	4	2	2	2	4	3	2	3	2	3	3	1	1	1	4	4	4	4	4	3
83	21	3	1	2	1	1	2	5	3	4	6	3	4	3	4	2	1	3	2	3	4	4	2	6	1	3	3	4	3	3	3	3	1	3	3	4	1	3	3	3
84	23	3	1	2	1	1	2	4	2	4	3	3	2	2	3	3	5	2	3	5	5	3	2	5	4	3	2	4	4	3	3	4	2	3	4	4	3	3	3	3
85	21	3	1	2	2	1	2	2	3	2	3	2	4	5	3	4	2	2	3	4	4	3	2	4	4	4	2	3	3	2	4	2	2	4	5	3	2	4	2	4
86	21	3	1	2	1	1	4	5	3	5	5	4	4	5	4	4	5	4	5	3	4	4	3	6	5	3	3	5	3	4	3	3	4	4	4	4	2	3	3	3
87	21	3	2	2	1	1	2	5	4	5	4	3	4	3	5	5	4	4	4	3	4	3	3	6	3	3	3	4	3	4	3	3	2	3	4	4	3	4	3	3
88	21	3	1	2	1	1	1	2	3	6	6	4	5	4	6	6	4	4	5	3	6	4	4	6	4	3	2	2	3	3	3	3	1	4	2	3	2	3	4	3
89	23	3	1	2	1	2	2	5	4	3	3	2	2	5	3	3	4	1	2	5	5	2	1	6	4	2	4	4	5	3	4	5	4	2	3	2	1	5	4	3
90	22	3	2	2	2	1	2	5	2	5	4	2	3	4	1	3	4	2	3	1	5	4	2	5	4	2	2	3	3	4	2	2	1	1	2	3	3	3	2	3
91	23	2	2	2	2	1	2	5	4	5	4	5	2	5	4	5	3	3	6	3	5	3	3	5	5	2	2	3	3	2	2	1	1	1	2	4	2	3	3	2
92	24	2	2	1	2	1	2	4	2	2	2	3	3	2	1	3	2	3	3	2	3	3	3	5	3	4	3	4	4	5	4	3	2	2	3	4	3	4	4	4
93	22	2	1	2	1	1	3	2	3	5	3	3	1	2	2	4	4	3	3	3	5	3	2	6	4	4	2	3	3	4	3	2	1	2	3	3	3	4	3	3
94	21	2	2	1	2	1	4	5	4	4	5	4	3	5	5	4	5	5	5	4	5	4	5	5	4	2	2	2	2	3	2	2	2	2	2	2	2	2	2	3
95	23	2	1	2	2	1	1	3	2	5	4	5	2	2	5	3	3	4	5	5	6	3	4	6	3	3	4	4	3	4	3	4	2	3	4	2	2	3	4	4
96	21	2	2	2	1	1	1	5	3	4	5	4	2	3	3	3	4	2	3	2	5	2	3	5	4	5	3	4	4	4	5	3	3	3	4	5	2	3	4	5
97	22	2	2	2	1	1	1	1	2	2	3	4	4	3	3	5	6	2	3	3	2	1	3	4	4	4	2	4	4	3	3	3	3	2	2	2	3	2	3	4
98	22	2	2	1	1	1	1	1	3	3	2	2	2	1	2	4	4	2	5	3	6	3	4	6	5	4	4	3	4	2	2	4	2	3	1	2	1	2	2	4
99	22	2	1	2	1	1	2	5	3	4	3	4	4	4	4	4	4	4	4	4	4	4	4	4	3	3	3	3	3	3	3	3	3	3	3	3	3	3	3	3
100	22	2	1	2	1	1	2	5	3	5	3	3	4	6	4	5	3	4	3	4	3	4	4	3	3	3	3	3	3	3	3	3	3	3	3	3	3	3	3	3
101	22	2	2	1	2	1	2	2	3	4	4	4	4	4	4	4	4	4	4	4	4	4	4	4	3	3	3	3	3	3	3	3	3	3	3	3	3	3	3	3
102	21	2	2	2	2	1	2	3	2	5	4	5	4	5	3	5	4	4	5	4	6	5	5	5	4	3	2	3	3	4	4	3	2	2	3	3	3	3	3	3
103	21	2	1	1	1	1	1	4	3	3	3	3	3	3	3	4	1	3	4	2	3	2	3	2	2	2	2	3	2	2	4	2	2	1	4	4	3	4	3	4
104	22	2	2	1	2	1	4	5	2	4	1	2	4	4	4	4	4	4	4	4	3	3	4	3	3	4	4	2	3	4	4	4	4	4	4	4	3	2	2	2
105	21	2	1	2	1	1	1	5	4	3	3	3	3	3	3	3	3	3	3	3	3	3	3	3	4	3	2	3	3	4	3	3	3	3	3	3	3	3	3	3
106	22	2	2	1	2	1	1	2	3	5	3	3	3	3	2	3	3	3	3	2	4	1	3	4	5	4	4	4	4	3	4	4	4	4	5	3	2	4	3	4
107	21	2	2	1	1	1	3	5	3	4	4	4	1	3	2	3	5	4	4	3	4	3	2	4	3	3	2	3	3	3	3	3	3	2	2	3	2	4	3	3
108	22	2	2	2	1	1	1	3	5	3	3	4	2	2	4	4	2	3	4	2	5	3	3	5	3	4	3	3	3	3	3	3	3	3	4	4	3	3	2	4
109	22	2	2	1	1	1	2	3	3	4	4	3	2	2	3	6	6	6	6	2	5	4	3	6	4	3	2	4	2	4	2	3	2	1	2	2	1	2	4	4
110	22	2	2	2	2	1	1	3	2	6	6	5	2	2	6	4	6	4	5	3	5	4	5	5	2	2	1	3	3	3	3	1	1	3	4	3	1	1	3	3
111	21	2	2	1	2	2	2	3	2	4	3	4	2	4	2	4	1	3	5	4	5	2	4	6	5	3	3	4	4	4	3	4	1	3	3	3	3	3	3	3
112	21	2	2	2	2	1	2	5	3	5	5	2	1	2	2	5	2	1	5	3	6	1	1	6	5	3	3	4	1	4	3	3	1	2	2	4	2	4	2	2
113	19	2	1	2	1	1	2	4	5	3	3	4	4	5	5	4	3	4	4	4	4	4	4	6	4	3	3	4	3	3	3	1	2	3	1	1	1	1	1	1
114	20	2	1	2	1	1	1	2	3	3	4	2	5	3	3	3	2	2	3	2	4	2	2	4	3	5	2	4	3	4	4	4	2	4	2	4	4	4	3	4
115	22	2	2	2	1	1	2	2	3	3	2	3	4	1	3	2	2	3	2	2	2	1	3	4	2	3	3	5	4	5	3	1	2	1	4	5	5	5	5	5
116	23	2	1	2	1	1	1	4	5	4	4	4	4	4	4	4	4	4	4	2	5	4	3	2	3	2	3	3	3	3	3	3	3	3	3	3	3	3	3	3
117	23	2	2	1	2	1	1	5	3	5	5	5	4	4	2	4	4	4	4	5	5	3	5	6	4	1	2	3	3	2	2	3	2	3	2	2	1	1	1	1
118	23	2	2	2	1	2	3	5	4	2	2	3	5	4	1	3	1	4	3	1	4	1	3	6	5	3	3	3	4	3	3	1	1	3	3	3	2	4	3	4
119	20	2	1	2	2	1	1	2	4	3	5	4	2	2	3	4	4	3	4	5	6	3	4	6	3	3	4	3	4	4	3	3	2	3	3	4	2	3	2	3
120	21	2	1	2	1	2	2	3	3	4	4	5	4	4	5	6	6	5	6	4	6	3	4	6	4	3	2	2	3	3	4	2	1	2	3	3	2	3	2	3
121	22	2	1	2	1	2	2	5	2	5	5	5	4	5	5	5	6	3	5	6	4	3	4	6	5	2	3	4	4	5	2	2	3	2	3	4	2	4	3	2
122	22	1	1	1	2	1	1	4	3	2	2	3	3	3	2	2	1	2	2	2	2	2	2	2	1	5	2	3	3	3	4	3	3	3	3	3	3	3	3	3
123	22	1	1	2	2	2	1	5	2	6	3	1	3	4	6	6	5	6	4	1	6	1	1	3	1	3	3	4	3	4	4	4	2	4	5	5	3	5	5	5
124	21	1	1	2	2	1	2	2	3	1	1	1	4	1	1	1	1	4	1	3	1	1	1	1	1	3	1	1	5	5	5	5	5	5	5	5	5	5	5	5
125	21	1	2	2	2	1	2	3	4	1	2	4	4	4	2	4	3	4	5	3	4	4	3	3	2	3	1	5	3	5	4	2	3	3	4	4	3	4	4	3
126	21	1	2	2	2	1	1	3	3	5	5	4	5	4	3	4	5	5	5	3	5	5	5	5	2	3	3	3	2	2	3	2	3	2	2	2	1	2	2	3
127	21	1	1	2	2	1	2	5	2	4	4	4	4	5	4	4	5	5	5	5	5	5	5	5	1	1	1	1	1	1	3	3	3	3	3	3	3	3	3	4
128	21	1	1	2	2	1	1	3	2	3	2	3	3	2	1	3	3	3	3	4	3	6	3	3	4	2	3	3	3	3	2	2	2	1	4	3	3	4	3	2
129	21	1	2	1	2	1	2	4	3	6	3	4	5	4	2	5	6	6	6	2	6	2	3	6	2	2	2	2	3	1	3	3	1	1	1	2	1	3	3	3
130	23	1	1	1	2	1	1	5	2	4	1	2	2	3	2	4	4	5	4	3	3	4	2	2	4	3	3	4	4	5	3	3	3	1	4	3	3	3	3	3
131	22	1	1	2	2	1	2	4	3	5	4	5	1	3	3	5	3	5	4	1	5	5	5	4	2	2	2	2	2	2	2	2	2	2	2	2	2	2	2	2
132	23	1	1	2	2	1	1	3	3	4	4	5	5	6	4	6	6	5	6	5	6	3	5	6	4	2	1	3	3	3	2	2	2	1	4	3	2	3	2	1
133	24	1	1	2	2	2	2	2	3	2	3	4	5	4	5	6	3	2	3	3	3	3	3	6	4	2	2	4	4	5	3	4	3	3	2	4	2	2	3	3
134	22	1	2	2	2	1	1	5	3	3	3	3	5	5	2	2	3	3	4	5	6	6	4	6	3	1	2	3	3	3	2	2	2	2	3	2	3	3	3	2
135	21	1	2	2	2	2	2	5	3	3	3	3	5	3	4	5	3	4	5	3	5	2	3	6	4	3	2	4	4	4	3	2	2	2	3	4	3	3	2	3
136	23	1	1	2	2	2	2	5	2	3	4	2	5	5	3	5	2	3	3	2	5	2	3	6	4	3	3	5	4	4	2	3	2	3	2	2	2	2	4	2
137	21	4	1	2	2	1	2	5	3	2	4	4	4	4	4	4	3	4	4	2	4	2	3	5	3	4	2	5	2	5	3	2	2	2	4	4	4	4	3	4
138	22	4	2	1	2	1	3	4	2	2	2	2	2	2	1	1	1	3	1	1	2	2	2	1	5	3	3	5	4	5	4	5	3	3	3	5	3	4	4	5
139	22	4	2	2	2	1	1	1	1	5	4	4	2	2	2	2	1	2	5	4	5	3	3	6	1	5	1	5	1	4	5	2	1	2	3	4	4	4	3	5
140	22	4	1	2	2	1	2	2	3	3	2	3	1	2	1	3	2	3	1	4	5	2	1	5	4	5	1	4	3	5	3	3	2	3	4	4	4	5	5	3
141	22	4	2	2	2	1	2	5	4	3	4	3	3	1	1	3	3	2	3	1	4	1	3	6	4	1	4	4	2	4	3	3	3	1	5	4	3	2	2	3
142	22	4	1	2	2	1	2	3	3	4	3	2	4	4	3	4	5	5	5	3	5	3	2	5	3	3	3	3	3	3	3	3	3	3	3	3	3	2	3	3
143	21	4	2	2	2	2	3	2	3	5	4	4	3	2	2	4	4	2	3	2	3	2	3	5	4	4	2	5	5	5	4	3	3	3	5	5	3	5	4	4
144	21	4	1	2	2	1	2	3	2	2	3	2	2	2	5	2	4	4	6	2	5	1	4	3	4	4	3	3	3	4	4	3	4	3	4	4	2	4	3	3
145	22	4	2	1	2	2	1	2	3	4	5	3	4	2	3	4	2	3	3	4	2	1	2	4	5	2	3	5	5	5	3	1	2	4	5	5	4	5	5	4
146	21.093	4	2	2	2	1	2	5	2	5	3	3	4	5	5	5	5	3	4	4	5	4	4	6	4	2	2	2	2	2	2	2	2	2	3	3	2	3	2	2
147	21.093	4	1	2	2	2	1	5	3	2	2	2	4	1	4	5	4	4	5	1	4	3	2	4	2	2	4	2	2	4	1	1	1	1	4	3	1	1	3	1
148	21.093	4	2	2	2	1	2	3	3	6	5	5	5	6	5	6	5	6	5	5	6	5	5	6	2	2	2	2	2	2	2	2	1	1	1	1	2	1	2	1
149	21.093	4	1	2	2	1	2	5	2	5	3	2	4	4	4	3	3	3	3	3	2	2	2	5	3	3	2	4	4	4	3	2	2	3	2	4	3	3	4	3
150	21.093	4	1	2	2	2	2	2	2	5	4	5	5	5	5	5	5	5	5	4	4	4	4	4	3	3	3	3	3	3	3	3	3	3	4	3	3	3	3	3
151	21.093	4	2	2	2	1	2	5	3	3	3	3	3	3	4	4	5	5	4	5	4	4	5	5	3	2	2	1	1	1	3	3	3	3	3	3	3	3	3	3
152	21.093	4	2	2	2	1	1	5	3	4	4	4	4	4	4	4	4	4	4	4	4	4	4	4	3	3	3	3	3	3	3	3	3	3	3	3	3	3	3	3
153	21.093	4	1	2	1	1	1	3	2	3	2	3	3	4	2	3	3	2	4	4	3	4	3	4	4	4	3	4	4	3	3	3	2	2	3	3	3	3	3	3
154	21.093	4	2	1	2	1	1	1	1	1	1	1	2	1	1	1	1	1	1	3	1	1	2	1	1	1	3	4	2	3	3	3	3	3	3	3	3	3	3	3
155	21.093	4	1	1	2	1	1	5	3	3	3	3	3	3	2	4	4	4	4	4	4	4	4	3	4	4	3	4	4	4	4	4	4	4	4	4	4	4	4	4
156	21	4	1	2	2	1	3	2	3	3	3	4	4	5	5	6	6	5	6	2	6	3	4	6	2	2	3	3	3	3	3	1	1	2	2	1	1	1	1	1
157	21	4	2	2	2	1	1	2	3	5	4	5	5	5	4	5	5	3	5	2	5	3	4	6	5	4	1	4	4	2	3	2	1	2	4	4	3	4	3	3
158	22	4	1	2	2	1	2	3	4	6	6	6	6	6	3	6	6	6	6	4	6	6	6	6	2	2	2	2	2	2	2	2	2	2	2	2	2	2	2	2
159	22	4	2	2	2	1	2	3	3	4	3	3	1	2	1	2	2	3	3	3	2	3	3	5	4	5	3	5	4	4	4	2	2	3	3	4	4	5	4	5
160	22	4	2	2	2	1	1	5	3	6	3	3	2	4	3	3	3	3	3	3	3	3	2	5	3	4	2	4	4	4	3	2	3	2	4	5	4	4	4	4
161	22	4	2	2	2	1	1	5	3	2	2	2	2	3	1	2	2	2	3	2	3	2	2	6	5	4	1	3	4	3	4	4	1	1	3	3	3	3	3	4
162	23	4	1	2	2	1	2	3	3	4	4	3	4	4	4	3	4	4	4	3	3	3	3	4	3	3	3	4	3	4	3	3	3	3	3	4	3	3	3	3
163	22	4	2	1	2	1	1	2	3	3	2	2	3	2	3	2	3	3	3	2	3	2	2	4	4	4	3	4	4	5	4	2	3	3	3	4	2	5	5	4
164	22	4	1	2	2	1	2	2	3	3	4	5	3	2	4	4	4	2	4	3	4	2	4	4	4	3	3	3	3	4	4	4	3	3	3	4	4	4	3	4
165	22	4	1	2	2	1	2	5	3	5	4	3	2	2	5	3	3	3	4	2	4	3	3	4	4	3	3	3	2	3	4	2	2	2	3	3	2	3	3	3
166	21	4	1	2	2	2	2	5	4	2	2	1	5	2	2	3	3	3	3	3	4	2	3	5	4	4	4	4	3	4	4	2	2	3	3	4	4	4	3	4
167	21	4	1	2	2	2	1	3	3	2	3	2	4	5	2	3	4	5	5	5	5	2	3	3	3	3	2	2	2	2	2	2	2	2	2	2	2	4	2	2
168	21	4	2	2	2	1	3	3	4	5	4	4	4	4	3	5	5	4	4	5	6	3	4	6	3	3	2	3	3	3	2	1	3	1	1	3	1	3	3	3
169	21	4	2	2	2	1	2	3	4	5	6	5	5	5	4	6	4	5	5	3	6	2	4	6	2	4	1	3	3	3	3	1	1	1	1	1	1	3	3	3
170	21	4	1	2	2	1	4	5	2	4	4	4	5	5	3	5	5	3	5	2	5	3	3	5	4	3	3	2	3	2	3	2	2	2	2	3	2	3	2	3
171	21	4	2	1	2	1	4	5	2	4	4	2	4	2	2	2	3	2	2	3	3	2	2	4	5	5	3	5	4	4	4	4	4	2	4	4	4	3	3	4
172	22	4	2	2	2	1	4	5	2	4	4	4	5	5	4	5	5	4	5	4	4	3	4	6	3	3	2	3	3	3	4	4	2	4	2	4	2	2	2	4
173	21	4	2	1	2	1	1	5	3	5	4	3	3	3	5	4	5	4	5	2	5	2	3	5	4	3	4	4	3	4	3	3	2	4	4	4	3	3	3	3
174	21	4	1	1	2	1	1	1	3	4	4	4	3	3	3	4	4	2	3	2	4	2	3	5	3	3	3	4	3	4	3	2	2	2	2	4	3	4	4	3
175	21	4	1	2	2	1	1	1	5	4	2	4	2	5	3	5	4	3	4	2	3	2	4	5	5	3	2	4	3	4	2	2	2	2	4	3	2	2	4	4
176	21	4	1	2	2	1	1	3	5	3	2	2	3	2	3	1	2	3	1	1	3	1	2	4	2	5	2	5	2	4	5	2	3	2	3	5	3	4	3	5
177	22	4	2	2	2	1	2	3	3	3	5	3	2	2	2	5	2	5	3	5	5	4	2	5	2	3	2	2	2	2	3	2	2	2	2	2	2	2	2	3
178	21.093	4	2	2	2	1	2	5	3	5	3	4	4	3	3	5	5	5	5	3	5	3	3	6	4	3	1	4	3	4	3	2	2	2	4	5	2	4	4	4
179	21	4	2	1	2	1	2	5	3	3	4	4	5	3	5	5	5	3	4	4	4	3	4	5	4	2	2	4	3	3	4	2	3	2	2	4	1	1	3	3
180	22	4	2	2	2	1	1	4	3	5	5	4	3	3	3	3	2	5	5	2	4	3	3	6	4	3	3	4	2	4	3	3	1	2	2	3	3	3	2	2
181	22	4	1	2	2	1	1	5	2	1	1	3	1	1	1	3	4	4	3	2	5	4	3	2	3	2	1	3	2	3	3	2	2	3	4	4	2	5	4	2
182	21	4	1	2	2	2	1	2	3	2	4	4	1	4	4	3	3	3	4	4	4	3	3	4	3	3	3	3	3	3	3	3	3	3	3	3	3	1	5	5
183	21.093	4	2	2	1	2	3	4	5	4	2	4	4	3	3	5	5	5	5	5	4	3	1	4	3	3	2	4	3	2	5	4	4	1	4	5	2	4	5	3
184	22	4	1	1	2	2	3	2	4	4	4	3	4	4	4	3	3	4	4	4	3	3	4	2	3	2	3	3	3	3	3	4	3	4	4	2	2	3	3	4
185	21	2	1	2	2	2	4	3	4	4	4	4	4	4	4	4	3	4	4	1	1	1	3	5	4	4	5	5	3	5	5	5	5	5	5	5	3	3	1	5
186	21.093	2	2	2	2	2	1	3	2	3	1	2	1	1	1	2	1	2	1	2	2	2	1	6	2	2	2	5	3	4	3	3	4	3	5	5	5	5	5	5
187	22	2	1	2	2	1	2	3	4	3	2	3	3	3	4	4	3	2	3	4	2	3	4	4	4	3	3	3	3	3	3	3	3	3	3	3	3	3	3	3
188	22	2	2	2	2	2	1	3	2	5	4	4	3	3	5	5	4	5	4	3	6	4	4	6	4	2	2	3	2	5	3	3	2	4	2	2	4	2	2	2
189	21.093	2	2	1	1	1	1	1	5	5	5	3	5	2	1	4	4	3	3	2	5	3	3	6	5	5	2	4	2	4	4	3	2	3	5	3	3	4	2	4
190	22	2	2	2	2	1	4	5	2	3	5	5	1	2	1	4	5	3	4	3	1	4	5	5	3	2	2	5	3	5	3	2	3	1	1	3	3	3	3	2
191	21.093	2	2	2	2	1	3	5	4	3	5	4	4	5	5	5	5	4	5	3	5	3	4	5	5	3	3	3	3	3	3	3	3	3	4	4	3	5	3	3
192	21	2	2	2	2	2	2	5	3	5	1	4	5	5	3	1	1	1	1	6	1	1	1	6	5	2	3	4	4	4	4	4	4	4	4	4	3	4	4	4
193	23	2	1	2	2	1	1	3	3	2	5	3	4	2	3	1	2	2	2	3	4	2	3	3	4	5	1	4	3	5	5	1	2	1	5	5	5	5	4	5
194	22	2	2	1	1	1	1	3	2	4	2	3	5	3	3	4	4	4	4	3	5	1	2	6	5	5	2	5	4	4	4	4	5	4	4	4	4	4	3	5
195	19	2	2	2	1	2	4	5	3	5	3	5	4	2	2	2	1	5	3	2	5	1	5	6	2	2	1	5	4	5	3	1	1	4	4	5	4	5	5	2
196	21.093	2	2	2	1	1	4	5	2	3	3	3	3	2	1	2	4	4	3	2	5	4	3	3	4	3	4	3	3	3	3	3	4	2	2	3	1	2	3	2
197	21	2	1	2	2	1	1	5	3	5	5	5	6	5	4	5	5	3	6	3	6	4	5	6	3	3	3	3	3	3	3	3	3	2	3	3	3	3	2	3
198	22	2	1	2	1	2	1	3	3	3	2	2	3	2	3	2	3	2	3	5	3	2	2	4	4	3	4	4	4	4	3	3	3	2	4	4	3	4	3	3
199	22	2	1	2	2	1	2	3	3	1	5	5	4	1	6	4	6	2	5	2	5	2	3	6	1	3	3	3	4	3	3	3	4	3	3	3	2	3	3	3
200	21	2	2	1	1	1	4	5	4	3	3	2	4	4	1	3	4	2	3	2	5	3	2	5	5	3	3	4	4	4	2	4	2	3	4	4	4	4	4	2
201	22	2	2	1	1	1	1	2	3	5	5	5	3	3	3	5	6	5	5	4	5	3	5	5	4	2	2	4	3	4	4	2	2	2	4	4	2	3	2	4
202	21	2	1	2	2	1	1	4	3	5	2	3	2	4	2	3	2	5	5	3	4	2	3	3	4	2	4	4	2	5	3	1	1	1	4	4	2	4	3	4
203	21	2	1	2	2	1	5	5	4	2	4	2	2	2	3	2	2	2	2	5	3	2	1	2	2	3	3	2	3	3	2	2	2	1	3	3	2	4	4	3
204	22	2	2	1	2	1	1	5	3	4	4	4	5	5	2	5	5	5	5	5	5	5	4	6	3	2	4	4	1	2	1	1	1	1	1	1	1	1	1	1
205	22	2	2	1	2	1	3	3	2	6	6	5	6	3	4	6	6	4	4	3	6	4	5	6	3	3	2	3	3	3	3	3	2	3	1	3	3	3	3	4
206	21.093	2	2	2	1	1	5	4	3	4	4	4	3	2	2	4	2	4	4	2	5	2	3	4	4	2	3	3	2	3	2	2	2	4	3	4	3	3	3	4
207	22	2	2	1	2	1	4	4	3	5	5	5	4	3	3	3	3	3	4	2	3	2	3	5	4	3	3	4	4	4	4	2	2	2	3	4	3	3	3	4
208	21.093	2	1	2	2	1	2	4	2	3	3	3	4	2	3	4	2	2	3	5	4	3	5	5	5	3	4	4	3	4	4	5	2	4	3	5	2	4	3	4
209	21	2	2	2	1	1	1	1	1	5	4	4	3	3	4	4	4	4	4	3	5	2	4	6	4	3	2	3	3	3	3	3	2	2	3	2	3	4	3	3
210	21	2	2	2	2	1	5	5	3	3	3	3	2	3	5	4	4	3	4	3	3	4	5	5	3	2	3	2	2	2	2	2	2	2	2	2	1	2	2	2
211	21.093	2	2	2	2	1	1	2	2	2	3	3	3	3	4	4	4	4	3	3	5	2	3	5	1	4	3	4	3	3	3	3	3	4	3	4	3	3	3	3
212	21	2	2	2	2	1	1	4	3	5	5	5	4	6	5	4	3	4	5	3	6	4	3	6	4	3	2	3	2	4	3	2	2	1	3	3	2	1	2	3
213	21	2	1	2	2	1	1	5	3	3	5	2	2	2	5	2	2	3	3	3	3	1	1	1	4	1	1	1	4	2	1	2	1	4	1	2	2	2	3	1
214	21	2	2	2	2	1	4	5	3	2	3	3	3	3	6	5	4	5	4	3	5	4	3	5	4	2	2	3	4	3	3	4	2	2	2	3	2	2	3	2
215	21	2	1	2	2	1	2	5	4	5	5	4	3	2	4	3	3	4	3	3	6	4	4	5	4	4	2	3	3	3	3	2	2	3	4	3	2	3	2	4
216	21.093	2	1	1	2	2	1	3	3	3	4	5	5	4	2	6	6	5	6	4	6	6	6	6	5	5	1	3	3	5	5	5	3	5	5	5	2	5	5	5
217	22	2	2	2	2	1	2	5	5	3	5	5	5	3	6	5	4	4	5	5	6	4	5	6	4	2	2	3	2	3	2	2	1	3	1	2	1	2	2	2
218	22	2	2	1	2	1	2	3	3	3	5	2	4	4	3	3	3	4	4	5	5	2	2	6	3	2	3	3	3	4	4	2	2	2	4	4	2	4	4	4
219	22	2	2	1	2	1	2	2	3	6	5	3	5	3	2	3	2	5	5	5	5	3	3	6	4	5	3	4	4	4	5	2	1	1	2	3	3	3	3	4
220	22	2	2	2	2	1	1	3	3	3	5	4	4	2	4	4	5	4	4	5	5	2	4	6	4	5	2	4	4	5	3	2	3	1	3	4	3	4	4	4
221	21	2	2	1	2	2	4	5	3	3	4	2	5	2	2	5	6	4	6	3	6	2	2	6	3	5	2	4	4	5	5	2	1	1	1	4	1	4	4	5
222	22	2	2	2	2	1	3	2	4	4	4	4	3	3	3	5	3	4	4	4	5	4	4	4	2	2	2	2	2	2	3	2	3	4	4	2	3	2	2	2
223	21	2	1	1	2	1	3	2	3	3	3	3	4	3	3	3	3	3	3	3	3	3	3	5	3	3	2	3	2	4	4	4	4	4	4	4	3	1	4	3
224	23	4	1	1	2	1	1	1	1	6	6	6	6	6	6	6	6	6	6	6	6	6	6	6	3	3	3	3	3	3	3	3	3	3	3	3	3	3	3	3
225	22	2	2	2	1	1	1	4	3	3	3	3	3	3	1	1	1	1	2	2	3	1	3	5	4	4	1	4	3	4	4	4	3	3	3	4	2	5	3	5
226	21	2	1	2	2	1	2	2	3	3	3	3	4	3	6	4	5	3	6	2	2	2	3	5	4	2	2	4	3	4	3	3	2	2	3	2	4	4	3	3
227	21	2	2	1	2	1	3	5	3	4	2	2	5	5	2	4	3	4	4	2	3	2	2	4	4	3	2	5	3	4	4	2	3	4	4	4	4	4	3	4
228	21.093	2	1	2	2	1	1	2	2	2	4	3	3	2	2	3	3	2	3	3	5	2	3	3	5	2	3	4	4	4	2	4	3	4	2	4	3	4	4	2
229	21	2	2	1	2	2	1	2	3	4	4	4	4	4	3	5	5	4	5	3	5	5	5	5	2	2	3	4	3	4	3	3	2	2	2	2	2	4	2	3
230	22	2	2	2	2	2	1	2	2	2	2	2	5	2	2	2	3	2	5	5	3	2	3	5	4	3	4	4	4	5	5	4	4	4	5	4	5	3	3	4
231	21	3	1	1	2	1	1	3	4	4	4	4	6	6	1	4	6	6	6	4	6	1	4	6	4	3	3	3	4	3	3	1	1	1	1	1	1	4	4	3
232	21.093	3	1	1	2	1	2	2	2	4	4	4	3	4	2	4	3	4	5	2	4	2	4	6	5	2	3	4	3	4	2	3	2	1	4	3	2	4	3	2
233	21.093	3	2	2	1	1	3	4	4	4	4	5	5	5	4	5	6	5	5	3	5	4	5	4	4	3	3	4	2	3	3	3	2	2	4	3	3	3	3	3
234	21	3	1	2	1	2	1	3	3	5	3	2	5	1	4	3	6	2	5	1	6	2	4	1	5	2	1	1	3	2	2	1	1	1	1	1	1	3	4	1
235	23	3	1	2	1	1	2	3	3	5	4	5	2	3	5	4	3	3	3	2	4	4	4	3	4	3	3	4	3	4	4	4	2	4	3	4	3	4	3	4
236	21.093	3	2	2	2	1	2	3	3	4	3	2	2	4	5	3	3	3	3	3	3	2	2	5	3	2	4	3	4	3	3	1	3	3	4	3	2	4	3	3
237	21	3	2	2	2	1	5	5	2	4	5	5	3	5	4	5	5	5	5	3	5	2	5	6	3	2	3	4	3	4	3	2	2	3	4	4	2	1	3	3
238	21	3	1	1	2	1	1	2	3	4	3	3	3	3	3	4	3	3	3	4	4	2	4	4	4	3	3	3	4	4	4	4	2	3	5	4	4	3	3	4
239	21	3	2	2	2	1	1	4	3	2	3	3	3	4	2	3	3	3	4	2	3	2	3	4	4	4	3	4	4	4	3	4	3	2	4	4	3	4	3	4
240	21	3	2	2	2	1	1	4	3	3	3	4	2	3	1	2	3	3	2	2	2	1	4	4	2	4	2	3	2	4	4	1	1	1	1	3	4	4	4	5
241	21	3	2	1	2	1	1	1	1	4	1	3	3	3	4	4	4	3	3	3	3	3	3	3	3	4	3	4	3	4	4	3	3	3	3	4	4	4	4	4
242	20	3	1	1	2	1	1	1	2	3	2	4	5	3	5	3	3	3	3	6	4	2	4	3	4	3	4	5	2	4	2	1	2	2	4	4	2	2	1	3
243	22	3	1	2	2	1	2	5	3	3	5	4	4	3	4	3	3	3	3	4	3	3	4	4	3	4	3	3	4	4	3	3	2	3	3	2	3	4	3	4
244	21	3	2	2	2	1	1	1	3	5	1	1	1	1	3	2	1	2	3	5	3	1	1	4	2	2	2	4	2	4	3	2	2	2	2	2	4	5	4	4
245	20	3	2	2	2	1	1	1	1	4	2	2	3	3	2	3	2	3	3	3	4	2	2	4	4	4	2	4	4	4	4	2	2	3	4	4	3	4	3	4
246	20	3	1	2	2	2	2	5	2	3	6	4	5	3	3	3	3	3	3	4	3	3	3	3	3	3	3	3	3	3	3	3	3	3	4	3	3	3	3	3
247	20	3	2	2	2	1	1	5	2	3	3	3	3	2	2	5	3	3	3	3	3	3	3	3	4	3	3	4	3	4	4	4	4	3	3	3	3	3	3	3
248	20	3	1	2	2	1	2	2	4	4	5	2	2	3	4	4	4	4	4	3	4	3	2	5	3	3	2	3	2	2	3	2	2	2	2	3	2	2	2	2
249	20	3	2	2	2	1	3	3	3	5	2	3	2	3	5	5	5	3	6	5	3	3	4	5	2	3	2	3	4	4	2	2	2	1	1	3	1	3	3	3
250	21	3	2	1	2	1	1	4	4	6	3	3	3	2	2	3	2	5	4	5	5	4	2	6	5	4	2	4	4	4	4	5	4	4	4	4	3	4	4	4
251	22	3	1	1	2	1	1	5	3	6	4	4	4	2	3	5	2	5	5	4	5	1	3	5	4	3	1	2	1	3	2	1	1	1	4	4	2	2	4	3
252	22	3	1	2	1	1	1	2	2	5	3	4	3	3	3	4	3	3	4	3	4	3	3	5	4	2	2	4	3	3	3	3	2	3	3	3	3	3	3	3
253	21	3	2	1	2	2	3	4	4	5	3	4	4	2	2	3	3	3	3	2	5	3	3	5	3	2	3	3	2	2	2	2	2	2	2	2	2	4	2	2
254	20	3	1	1	2	1	2	3	3	5	5	4	4	4	3	4	4	4	4	3	4	4	4	5	3	4	2	3	4	4	3	2	3	3	2	3	2	3	3	4
255	23	3	1	1	2	1	2	3	2	4	4	5	3	3	3	5	5	5	5	4	5	5	4	6	3	2	2	3	3	4	3	3	2	3	4	4	3	3	2	2
256	22	3	2	2	2	1	2	4	4	4	4	5	5	3	2	3	3	4	3	3	4	2	3	2	3	2	2	3	2	2	3	3	2	2	4	3	2	2	2	3
257	21	3	2	2	2	1	3	2	3	4	3	2	3	3	3	3	3	4	5	3	4	3	3	3	3	3	3	3	3	2	2	4	3	3	4	3	3	3	3	3
258	22	3	2	1	2	1	1	2	3	4	4	4	3	5	2	5	3	4	4	4	4	5	5	3	4	3	4	4	4	3	3	3	2	4	3	3	4	4	2	2
259	21	3	2	1	2	1	1	4	3	3	3	3	5	1	3	5	6	1	1	1	5	3	1	5	4	3	1	4	2	2	2	3	4	4	2	4	1	3	1	3
260	22	3	2	2	2	2	4	5	3	3	3	3	3	3	3	3	3	3	3	3	3	3	3	3	3	3	3	3	3	3	3	3	3	3	3	3	3	3	3	3
261	20	3	2	2	2	1	1	2	2	5	5	5	2	3	2	2	2	3	4	5	3	2	3	4	3	4	3	2	5	2	3	2	3	2	4	3	2	4	5	3
262	21	3	2	1	2	1	1	2	5	3	4	2	5	2	5	4	4	4	4	5	5	1	2	5	5	5	3	5	3	5	5	4	2	2	2	4	4	4	5	5
263	21	3	2	2	2	1	2	2	3	3	4	4	4	4	2	4	5	1	6	2	5	4	2	2	4	4	4	5	1	4	4	5	3	4	5	3	3	4	3	2
264	21	3	2	1	2	2	1	4	2	3	5	4	4	4	4	4	4	4	4	4	6	5	4	6	4	2	3	3	3	3	3	3	3	3	3	3	3	3	3	3
265	21	3	1	2	2	1	1	2	2	5	3	3	4	5	5	5	5	5	5	3	5	3	3	5	4	3	1	4	4	4	4	3	3	3	3	3	3	3	3	3
266	21	3	1	2	2	1	3	4	3	3	3	4	3	5	3	3	4	4	3	4	3	4	3	6	4	3	3	4	3	4	3	3	1	3	3	2	2	3	2	3
267	21	3	2	1	1	1	5	5	3	4	4	4	4	2	2	3	5	3	4	3	3	3	4	5	4	2	2	3	2	4	2	2	2	2	3	2	2	4	2	2
268	20	3	2	2	2	1	2	2	4	2	1	2	1	2	1	2	2	1	4	3	4	2	3	2	5	5	3	5	5	5	5	4	4	2	3	4	3	4	3	3
269	21	2	1	2	1	2	1	3	2	3	3	3	4	2	3	3	3	3	3	3	3	3	3	5	4	3	2	4	3	3	3	3	4	3	3	4	3	4	3	3
270	20	2	1	2	2	1	3	2	3	4	4	3	4	5	4	3	5	5	5	2	6	3	3	6	1	3	2	3	4	4	4	2	2	2	2	4	2	4	3	3
271	23	2	2	2	2	2	2	4	3	3	5	4	3	4	5	5	3	4	3	3	5	2	4	6	4	3	2	4	3	4	4	2	2	3	2	4	3	4	3	4
272	21	2	2	1	1	1	5	5	4	6	5	5	4	5	3	5	5	5	5	4	5	2	3	5	4	3	2	3	3	4	3	3	2	4	4	4	2	4	2	2
273	22	2	1	2	2	1	1	2	3	3	3	3	2	3	3	3	3	3	3	3	3	3	3	4	4	3	2	3	4	3	3	3	2	2	2	3	2	2	4	3
274	21	4	1	2	2	1	2	5	3	5	6	6	1	1	1	6	1	1	1	2	6	1	6	6	3	5	3	2	3	3	3	3	3	3	3	3	3	3	3	3
275	21	4	1	2	1	1	5	5	4	3	5	3	5	2	3	4	4	2	5	2	5	5	5	5	1	3	2	2	2	2	2	2	2	2	2	2	2	2	2	2
276	21	4	2	2	2	2	1	3	3	5	4	5	4	6	5	4	5	4	4	5	5	2	4	4	4	4	3	3	3	3	3	3	3	2	4	3	3	3	3	3
277	21	4	2	2	2	1	2	2	3	3	3	3	3	1	2	3	4	3	4	3	3	3	3	3	4	3	2	2	3	2	2	2	2	3	4	3	2	2	2	2
278	21	4	1	1	2	1	2	3	3	2	4	4	2	2	2	3	3	5	5	4	4	2	3	5	4	5	2	5	4	5	5	4	4	4	4	5	3	4	5	5
279	22	4	2	2	2	1	4	5	3	4	4	3	5	5	3	4	4	4	4	4	5	4	4	6	3	3	3	3	2	3	3	2	2	2	2	3	2	3	3	2
280	21	4	2	1	2	1	1	2	2	3	3	2	5	2	1	3	5	3	3	6	6	2	1	3	3	5	3	5	4	5	3	4	2	4	4	5	2	3	3	4
281	21	4	1	2	2	1	2	3	2	3	2	4	5	4	2	2	5	5	5	2	3	3	5	5	2	4	1	2	1	3	3	1	1	1	4	2	2	3	2	2
282	21	4	2	1	2	1	1	5	2	5	3	3	3	2	2	5	6	1	2	3	6	4	3	3	4	4	5	2	4	3	3	3	3	4	3	3	4	4	2	5
283	21	4	2	2	2	2	5	4	3	3	2	2	4	5	2	3	5	5	5	3	2	2	2	4	1	4	5	5	4	4	4	3	4	2	2	5	5	5	5	4
284	23	4	1	2	2	1	2	4	3	5	3	4	2	2	5	5	4	5	5	4	5	3	5	5	4	5	2	5	3	5	4	3	2	2	4	4	4	3	1	5
285	21	4	1	2	2	1	2	4	4	5	5	2	2	5	2	3	4	2	4	5	3	5	3	3	3	3	2	2	2	3	3	3	3	2	2	2	2	2	2	2
286	22	4	2	1	2	2	2	4	5	5	3	5	2	4	5	3	6	4	5	4	5	3	6	6	3	2	2	4	3	2	4	4	3	2	2	4	3	4	3	3
287	20	4	1	2	2	1	1	3	2	4	4	4	5	3	3	3	3	2	3	3	4	2	3	4	3	4	3	4	3	4	3	3	3	2	3	4	4	3	4	3
288	20	2	2	2	2	2	2	4	3	5	4	5	4	3	5	5	5	5	5	5	5	5	5	6	4	1	2	3	2	2	2	2	3	3	1	2	1	2	2	2
289	21	2	2	2	1	2	4	5	4	5	5	5	3	4	5	5	5	4	5	2	5	3	4	6	3	2	1	4	2	2	2	2	2	2	3	4	2	3	1	2
290	21	2	2	2	2	2	4	5	2	4	3	2	2	3	1	1	2	3	3	2	6	4	3	2	5	3	1	4	1	3	3	1	2	1	4	4	2	5	1	4
291	21	2	2	2	2	1	2	4	3	5	5	5	4	5	5	6	5	4	6	3	6	5	5	6	4	3	1	2	1	1	3	2	1	1	2	2	2	2	2	2
292	22	2	2	2	2	1	4	5	3	5	4	5	3	3	2	4	4	3	4	3	4	3	3	4	4	3	2	4	3	3	3	3	2	3	5	3	3	2	2	3
293	21	2	1	2	1	2	1	2	5	5	4	4	3	4	2	2	3	3	3	3	3	2	3	4	3	3	3	3	3	4	3	3	2	2	2	4	3	4	3	3
294	21	2	1	2	2	1	3	2	2	4	5	5	5	3	5	5	5	5	5	2	6	3	3	6	3	3	3	3	3	2	3	1	1	3	3	3	2	2	2	3
295	21	2	1	2	2	2	1	3	3	2	2	2	4	3	2	2	3	3	2	2	1	3	2	6	3	5	2	3	3	3	4	2	3	2	2	3	3	3	3	4
296	21	2	2	1	2	1	1	2	3	4	2	2	2	2	3	3	1	2	2	3	2	2	2	5	5	5	1	4	3	4	4	2	2	3	2	4	2	2	3	4
297	21	2	2	1	2	2	1	3	2	4	3	3	5	2	4	5	4	4	5	5	5	5	5	6	5	2	4	3	4	4	3	4	4	3	4	4	3	2	3	2
298	21	3	1	1	2	1	4	5	3	5	4	4	3	3	3	3	3	3	3	3	3	5	4	6	3	1	2	2	2	2	2	2	3	4	2	2	4	3	2	3
299	21	2	2	2	2	1	2	5	3	2	3	1	2	2	3	2	1	3	2	3	5	1	1	4	4	5	3	5	5	5	4	5	3	3	3	5	4	5	5	5
300	22	2	1	1	2	1	1	5	3	2	4	3	5	5	3	5	4	4	3	4	4	3	5	6	4	2	3	3	2	2	2	3	2	3	2	2	2	3	3	3
301	22	2	2	2	2	1	4	4	2	4	4	4	5	3	3	3	2	2	2	4	4	2	2	5	4	3	3	4	2	4	4	3	2	4	4	4	3	3	4	4
302	21	2	2	2	2	1	1	1	2	5	6	5	4	2	5	3	2	3	4	2	4	3	4	4	1	3	2	3	3	4	3	1	1	1	1	2	2	3	2	3
303	20	2	1	2	2	1	2	3	3	4	4	5	5	3	4	5	5	5	5	5	5	5	5	5	4	4	2	2	4	3	4	4	2	2	2	3	3	4	3	4
304	21	1	2	2	1	1	4	4	3	6	6	6	6	6	6	6	6	6	6	6	6	6	6	6	4	1	1	1	1	2	1	1	1	1	1	1	1	1	1	1
305	21	2	2	2	2	1	1	4	2	5	3	3	5	2	4	3	1	3	3	4	4	4	2	5	5	1	4	4	4	4	1	5	2	2	4	4	2	4	2	1
306	21	2	1	2	2	1	2	4	2	5	5	3	4	5	4	4	5	4	5	4	6	4	3	6	4	3	3	4	4	3	3	1	3	2	2	4	3	3	3	3
307	21	1	2	2	1	1	2	3	3	5	3	4	4	3	5	5	5	3	5	2	4	3	3	5	4	2	3	4	4	4	1	4	1	4	3	4	2	3	2	2
308	21.093	2	1	2	1	1	3	2	3	3	3	3	3	2	5	3	5	3	4	2	4	2	3	4	2	4	2	4	1	3	3	1	1	2	4	4	3	3	3	3
309	22	2	2	2	2	2	4	4	2	3	5	4	5	5	2	5	5	4	6	5	5	3	5	6	2	2	2	4	1	4	2	1	1	2	3	4	2	3	3	2
310	22	2	2	2	2	1	5	4	3	3	3	5	5	3	2	4	4	5	4	3	5	2	4	3	4	2	3	3	4	3	2	5	4	4	2	3	3	3	4	2
311	21	2	2	2	2	2	4	5	3	5	4	5	4	3	3	4	4	3	5	5	4	4	4	3	3	2	3	2	2	2	2	1	3	3	3	2	2	2	1	2
312	21	2	2	2	2	1	2	3	3	2	4	4	3	3	1	3	4	3	2	2	2	2	2	5	4	3	2	4	4	4	4	3	2	1	4	4	3	4	4	3
313	22	2	1	2	1	2	2	2	2	4	5	5	1	4	1	3	6	3	4	4	6	1	3	6	5	1	3	3	4	4	5	5	3	4	5	4	1	3	3	4
314	22	2	2	1	1	2	4	5	2	6	5	5	3	1	6	4	1	4	2	2	1	1	2	3	2	2	1	1	1	1	3	3	1	3	1	3	2	1	1	2
315	21	2	1	1	1	1	3	2	3	2	2	2	3	3	3	2	2	2	4	3	1	1	4	3	4	4	3	5	2	2	2	1	3	3	3	3	2	1	1	2
316	22	2	1	1	1	1	2	2	2	1	1	3	2	3	3	2	4	4	4	3	3	4	4	3	2	3	4	1	2	2	2	2	1	3	4	3	4	3	3	3
317	21	3	1	2	1	1	1	3	3	3	3	4	3	2	2	4	1	3	3	2	3	3	3	3	2	2	3	2	2	3	3	3	3	3	3	2	2	2	2	4
318	21	3	2	2	1	2	1	2	2	4	4	3	3	4	2	3	3	4	3	4	3	4	5	6	4	4	3	3	2	4	4	3	4	4	3	3	2	4	2	3
319	22	2	1	2	1	2	3	2	2	2	4	3	4	2	2	2	3	2	3	2	2	3	2	2	2	3	2	3	2	3	2	3	3	2	2	2	2	2	3	3
320	20	1	2	1	1	2	4	5	4	6	5	5	1	5	1	5	3	4	4	1	5	3	4	6	4	3	3	3	3	3	3	3	3	4	3	4	3	4	3	4
321	21	4	2	2	1	2	5	1	5	6	6	1	6	1	6	6	6	1	6	6	1	6	1	6	1	1	1	1	1	1	1	1	1	5	1	1	5	1	1	2
322	23	2	2	2	1	2	1	2	3	2	3	2	3	2	2	3	1	1	3	2	3	2	2	3	3	3	3	3	2	2	2	1	2	2	2	3	3	1	2	3
323	21	1	2	1	1	2	4	5	4	3	4	3	5	4	6	5	6	6	6	5	6	5	3	6	5	3	3	2	2	2	2	4	1	3	2	2	1	3	1	3
324	21.093	1	2	2	1	1	5	5	4	6	4	4	5	6	3	5	5	4	6	6	6	3	4	6	4	3	2	5	1	4	4	1	1	2	4	5	2	2	2	5
325	21.093	1	1	1	1	1	3	2	3	3	3	4	4	4	4	3	3	3	4	3	2	2	4	5	5	3	3	3	3	3	4	4	3	3	4	5	4	4	3	4
326	22	1	1	1	1	1	4	5	3	3	4	4	3	2	5	5	4	4	4	3	4	4	3	5	4	3	2	4	2	3	3	3	2	3	2	3	3	3	3	3
327	22	3	2	2	2	1	2	1	1	1	5	3	1	1	1	4	1	3	4	4	6	1	1	6	5	5	3	3	5	5	5	2	1	1	5	4	5	3	5	5
328	21	2	2	2	2	1	2	3	3	4	3	5	5	3	5	6	5	5	5	5	6	4	5	6	4	3	2	3	3	4	3	2	1	1	2	2	1	3	2	2
329	21	1	2	1	1	1	3	2	4	3	4	4	3	3	3	5	4	5	3	2	4	3	4	6	3	3	4	2	1	1	3	1	1	3	3	2	2	2	2	3
330	22	2	1	2	1	1	3	2	4	3	3	3	2	2	3	3	3	3	3	2	3	3	3	3	4	4	3	4	4	3	3	3	3	4	4	4	3	4	4	3
331	22	1	1	2	1	1	3	5	4	6	3	2	2	2	5	5	4	4	4	5	5	2	3	6	5	2	1	1	3	1	3	1	1	1	4	3	1	4	4	2
332	25	1	1	2	2	1	3	5	2	4	5	5	3	4	5	5	5	3	5	3	5	2	3	5	3	2	2	3	2	3	2	2	1	2	1	2	2	2	3	2
333	21.093	1	2	2	1	1	3	5	3	6	5	4	4	5	4	5	2	6	6	5	6	5	5	6	1	1	1	3	2	4	4	1	1	1	1	1	1	1	5	1
334	22	1	2	2	2	1	3	3	3	2	2	2	2	5	3	3	4	3	2	2	3	1	1	1	2	2	2	2	3	2	2	1	2	2	3	1	2	2	2	1
335	21.093	1	1	2	1	1	3	2	3	3	3	3	3	4	4	2	2	3	3	3	2	3	3	3	4	3	3	4	3	3	3	3	3	3	4	4	3	4	5	3
336	23	1	2	2	1	2	4	5	3	6	6	6	4	4	3	6	4	3	4	3	4	4	4	4	2	3	3	3	3	3	3	3	3	3	3	3	3	3	3	3
337	21.093	1	2	1	1	1	5	5	4	6	6	6	2	6	6	6	6	4	6	1	6	6	6	6	4	1	1	3	1	1	2	4	3	2	2	2	1	2	3	1
338	21.093	1	2	1	1	1	1	1	1	2	1	1	2	1	1	1	1	3	1	1	1	1	1	1	4	5	3	5	5	5	4	3	3	1	5	5	5	5	5	5
339	21	1	1	2	2	1	4	2	3	5	4	4	2	6	5	3	5	4	3	2	3	1	3	3	4	1	2	4	3	2	1	2	2	2	1	4	3	3	2	1
340	22	1	1	2	1	1	3	2	4	2	3	4	2	4	2	3	3	2	4	5	5	3	4	5	3	4	2	3	2	3	4	4	3	2	2	3	2	3	2	4
341	22	2	1	2	2	1	3	3	4	3	3	3	2	2	3	3	2	3	3	3	3	2	2	4	5	3	3	2	2	3	4	2	1	2	2	2	3	2	2	4
342	21	3	2	2	2	1	1	2	5	4	5	4	5	2	2	5	5	5	5	3	6	3	4	6	4	1	2	2	3	2	2	2	1	1	3	2	1	3	2	2
343	21	1	1	2	2	1	3	5	5	5	4	3	4	3	5	3	4	3	5	3	5	2	4	5	4	3	2	3	2	4	3	4	2	4	2	4	3	4	2	3
344	22	2	1	2	1	1	4	5	3	6	4	5	1	1	6	4	5	5	5	3	5	6	4	6	5	4	1	2	2	2	3	3	3	2	1	2	2	1	1	3
345	22	1	2	2	1	1	4	5	3	6	5	4	3	4	3	5	3	3	4	2	6	5	3	5	3	3	3	4	4	4	3	2	1	1	1	4	2	4	4	3
346	20	2	2	2	2	1	3	2	2	3	3	3	3	3	3	3	3	3	3	3	3	3	3	3	3	3	3	3	3	3	3	3	3	3	3	2	2	2	2	2
347	21	2	1	1	2	1	3	4	4	3	3	3	3	3	3	3	4	4	4	3	3	4	4	4	3	3	3	4	4	4	4	4	4	4	4	4	4	4	4	4
348	22	2	1	1	2	1	3	4	4	3	4	3	5	4	3	3	5	5	4	3	4	3	3	6	4	2	3	3	3	4	4	4	2	4	5	4	3	4	3	3
349	21.093	2	2	1	1	2	2	3	4	5	4	5	4	4	3	5	5	5	5	5	6	6	5	6	3	2	3	3	2	2	2	2	2	2	3	3	2	2	2	2
350	22	2	1	2	2	1	2	4	4	3	4	3	3	2	5	4	5	5	4	3	5	2	4	5	4	2	4	5	4	4	3	4	3	4	3	4	3	4	4	3
351	21	1	1	2	1	1	4	5	3	3	2	2	3	3	4	4	4	3	4	3	4	2	2	5	4	4	2	4	4	3	2	2	1	1	1	3	3	1	3	3
352	22	2	1	2	1	2	4	5	4	5	5	5	2	2	4	5	4	3	4	3	5	2	3	5	3	3	2	2	3	2	3	2	2	2	3	3	2	3	3	3
353	21	1	1	2	2	1	1	2	2	3	3	2	3	3	3	3	3	3	3	3	3	3	3	3	3	4	2	5	3	3	5	5	2	4	4	3	3	4	5	2
354	22	1	2	2	2	1	2	3	4	4	2	1	4	4	3	3	3	3	3	1	2	1	1	4	4	4	2	4	4	4	4	4	3	3	4	4	2	4	4	4
355	21.093	1	1	1	2	1	1	5	2	3	3	3	3	3	3	3	3	3	3	3	3	3	3	3	3	3	3	3	3	3	3	3	3	3	4	4	3	4	4	4
356	21.093	1	2	2	1	1	3	3	5	3	2	2	2	3	5	3	3	3	3	3	3	3	3	3	3	3	3	3	4	3	3	3	3	3	3	3	4	4	4	4
357	22	1	2	2	2	1	4	4	2	2	4	3	5	4	3	3	3	3	3	3	3	3	4	4	3	3	3	3	3	3	3	3	3	3	3	3	3	3	3	3
358	21.093	1	2	1	2	1	2	5	3	3	5	5	3	5	6	5	4	3	5	5	5	2	4	5	4	3	2	3	2	2	3	3	2	3	2	3	1	2	1	3
359	21.093	1	2	1	1	1	1	3	2	4	3	2	5	4	1	5	5	5	5	4	5	2	2	6	3	3	2	3	2	3	3	2	2	4	2	3	2	2	1	3
360	22	1	2	2	2	1	2	4	3	4	6	4	2	3	2	3	3	3	4	2	4	2	3	6	4	4	3	4	4	4	4	3	3	3	3	5	3	3	3	4
361	21	1	2	2	2	1	2	2	3	4	5	4	4	2	5	5	5	5	5	4	5	5	4	6	4	3	3	3	3	3	3	3	3	3	4	4	4	4	3	3
362	21.093	1	2	2	1	1	2	4	3	3	3	2	2	3	3	2	4	3	4	2	5	3	3	6	4	5	2	3	2	2	4	2	2	1	2	2	2	2	2	5
363	22	1	2	1	2	1	2	4	3	5	4	4	5	5	4	4	3	3	4	2	4	2	3	3	4	4	2	4	4	4	4	4	3	3	4	4	3	4	2	4
364	21	1	2	1	1	1	2	4	3	3	3	3	4	4	2	2	3	3	3	3	3	3	4	5	3	4	3	2	2	2	3	2	2	1	2	2	2	2	1	4
365	23	1	1	2	1	1	1	5	4	4	5	5	2	4	4	4	3	4	2	2	5	5	5	5	4	4	2	5	2	4	4	2	2	3	3	4	3	3	3	3
366	21	1	1	2	1	1	2	5	4	5	4	2	2	2	1	4	4	4	5	5	5	2	2	5	4	3	3	4	3	4	3	3	2	2	3	3	3	3	2	3
367	21	1	1	2	1	1	2	5	3	4	4	3	4	3	4	4	4	4	4	2	4	4	2	4	2	2	2	3	3	3	3	3	2	3	3	3	2	3	3	3
368	21	1	1	2	2	1	1	1	3	1	3	2	1	2	6	5	3	2	3	3	6	1	2	1	3	2	1	2	1	2	3	1	3	2	1	3	3	2	2	2
369	22	1	1	2	1	1	2	3	3	3	3	3	4	2	2	4	4	4	4	5	5	2	3	5	4	3	3	3	2	4	2	2	2	2	2	4	3	3	3	3
370	22	1	1	2	1	1	2	5	4	5	4	4	3	3	1	4	4	4	5	2	4	4	4	4	3	3	3	3	2	3	3	1	1	2	3	3	3	3	3	3
371	21	1	2	1	2	1	2	5	3	5	3	3	2	4	4	3	2	2	3	5	4	3	3	4	3	3	3	2	2	1	2	1	1	1	1	1	1	3	1	1
372	22	1	2	2	1	1	2	3	3	3	5	3	4	3	4	4	3	4	4	4	5	3	2	5	4	3	2	5	3	4	3	3	2	4	2	4	3	4	4	3
373	21	1	1	2	2	2	1	3	2	3	3	3	4	3	3	3	2	2	2	2	4	2	2	3	3	2	2	3	3	2	2	2	1	3	3	3	4	2	4	2
374	22	1	2	2	2	2	3	2	3	4	5	4	3	3	2	5	4	5	5	4	5	4	4	6	2	1	2	2	1	1	1	1	1	2	1	1	1	2	2	2
375	21	1	1	2	1	1	1	4	4	4	5	3	3	3	4	3	4	5	3	4	4	3	2	5	2	2	2	2	2	2	2	2	2	2	2	2	3	2	3	3
376	21.093	1	2	1	2	2	2	2	2	5	2	1	2	2	1	2	2	2	2	5	2	1	1	5	5	4	4	5	5	5	4	5	5	3	5	5	5	5	5	5
377	21	1	1	1	1	2	5	5	4	3	2	2	3	3	1	3	2	2	3	4	5	1	2	5	4	3	3	3	4	4	3	3	4	4	3	4	3	3	3	3
378	20	1	2	1	2	1	3	2	3	3	5	2	5	2	2	5	2	4	5	2	5	5	2	6	3	3	1	3	1	2	2	1	1	1	2	1	1	3	1	3
379	22	1	2	2	2	1	2	4	2	3	3	4	5	2	2	5	3	4	4	4	6	5	4	5	2	2	2	2	2	2	2	2	2	2	2	2	2	2	2	2
380	22	1	2	1	1	1	3	4	4	4	4	4	4	4	4	4	4	4	4	4	4	4	4	4	3	3	3	3	3	3	3	3	3	3	3	3	3	3	3	3
381	21	1	2	2	1	2	1	4	3	4	4	4	4	4	4	5	5	5	5	5	5	5	5	5	4	5	4	4	4	4	3	4	4	4	4	4	4	4	4	4
382	21	1	1	2	2	1	2	2	3	5	5	5	5	5	5	5	4	5	5	5	5	5	5	5	4	4	4	4	3	3	3	3	3	3	3	3	3	3	3	3
383	21	1	1	2	2	2	1	1	3	4	4	4	4	5	4	4	2	3	4	4	3	4	4	3	3	3	3	3	3	3	3	3	3	3	4	4	4	4	2	2
384	21	1	2	2	1	1	1	5	4	3	3	3	3	3	3	3	3	3	3	3	3	3	3	3	3	3	3	3	3	3	3	3	3	3	3	3	3	3	3	3
385	21	1	2	2	1	1	3	4	3	5	3	3	3	3	3	3	3	3	3	5	5	5	5	5	3	3	3	3	3	3	3	3	3	3	3	3	3	3	3	3
386	21	1	1	2	1	1	1	5	3	3	5	4	2	4	1	3	3	3	3	4	3	3	3	5	2	3	3	4	2	3	3	3	3	2	2	3	3	2	3	2
387	21	1	2	1	2	2	1	3	3	5	3	4	5	5	4	4	4	4	4	4	4	4	4	4	3	2	2	2	2	2	2	2	2	2	2	2	2	2	2	2
388	21	1	2	2	1	2	2	5	3	3	3	4	4	4	3	3	3	3	3	4	4	3	4	3	3	3	3	3	3	3	3	3	3	3	3	3	3	3	3	3
389	21	1	1	2	2	1	3	1	3	3	3	3	4	4	4	4	4	4	4	4	4	4	4	4	3	3	3	3	3	3	3	3	3	3	3	3	3	3	3	3
390	21	1	2	2	2	1	1	4	2	4	4	5	5	5	4	5	5	5	5	3	4	2	4	6	4	3	2	3	2	2	3	2	2	2	2	2	2	2	2	4
391	21	1	2	2	2	1	2	2	2	5	5	5	4	5	4	5	5	5	5	5	5	5	5	5	3	2	2	3	2	2	2	2	2	2	2	2	1	1	1	1
392	21	1	2	2	2	1	1	2	3	3	4	5	2	3	4	5	4	5	4	3	4	3	3	3	4	5	2	3	3	4	4	3	3	2	2	3	3	3	3	4
393	22	1	2	1	2	1	2	3	3	3	4	4	3	4	4	4	3	3	3	3	4	2	3	5	3	3	2	3	2	3	3	3	2	2	2	4	2	3	2	3
394	21	1	2	2	2	1	1	1	4	4	4	4	4	4	4	4	4	4	4	4	4	4	4	4	3	3	2	3	3	3	3	3	3	3	3	3	3	3	3	3
395	21	1	2	1	1	2	1	5	4	5	5	4	4	5	4	5	4	4	5	2	6	4	4	5	5	4	5	2	4	5	3	4	2	3	4	3	2	3	4	4
396	21	1	2	1	2	2	2	1	3	5	4	3	4	5	3	3	5	3	4	3	5	3	2	5	5	3	1	4	4	4	3	5	4	2	5	5	3	4	3	3
397	21	1	1	2	2	1	1	2	3	3	3	4	4	4	4	4	3	3	4	4	4	4	4	4	4	3	3	4	3	3	3	3	3	4	4	4	4	4	3	3
398	22	1	2	2	1	1	3	4	4	4	5	5	4	5	4	5	4	3	4	3	5	4	5	5	4	3	3	3	3	3	3	3	2	3	3	3	2	3	3	3
399	22	1	1	2	2	1	3	5	4	4	3	2	5	3	4	2	2	1	1	5	3	1	1	5	5	2	2	3	4	3	3	2	1	2	2	3	2	4	2	3
400	21	1	1	2	1	2	3	5	3	4	4	3	4	2	3	4	5	5	5	3	3	5	5	6	4	2	3	3	3	3	3	2	2	3	3	2	3	3	1	3
401	22	1	2	1	1	1	1	3	2	4	4	2	5	5	1	3	3	4	4	4	3	3	1	1	5	4	5	5	5	5	5	4	4	3	2	3	3	3	3	2
402	21	1	1	2	1	1	2	5	3	4	3	4	1	2	2	2	4	3	4	3	3	3	4	5	4	3	3	4	3	4	4	2	2	3	2	3	3	3	2	3
403	21	1	2	2	1	1	3	5	3	2	4	5	4	2	3	4	4	4	4	3	5	3	4	5	4	2	2	2	4	2	2	2	2	2	4	3	2	4	4	2
404	21	1	2	2	2	1	3	3	3	3	3	3	3	3	3	3	3	3	3	3	3	3	3	3	3	3	3	3	3	3	3	3	3	3	3	3	3	3	3	3
405	21	1	2	2	2	1	1	3	3	5	5	5	3	5	3	5	6	3	5	4	5	2	3	5	4	1	2	3	3	2	3	4	3	4	1	3	2	2	3	3
406	22	1	2	2	2	1	2	3	1	4	4	4	4	4	4	4	4	4	4	4	4	4	4	4	3	3	3	3	3	3	3	3	3	3	3	3	3	3	3	3
407	21	4	1	2	1	1	3	5	3	5	5	5	5	5	5	5	5	5	5	5	5	5	5	5	4	2	2	3	4	3	3	4	2	3	3	3	2	3	4	3
408	22	4	1	2	1	1	1	3	3	3	3	3	3	3	3	3	3	3	3	3	3	3	3	3	5	3	3	3	3	3	3	3	3	3	3	3	3	4	4	3
409	21	4	1	2	1	1	3	5	3	6	4	3	5	5	4	6	6	6	6	4	6	3	3	6	2	1	1	1	1	3	1	1	1	1	3	2	2	1	1	1
410	21	4	2	2	2	2	2	4	3	5	4	5	5	5	4	5	5	4	5	3	2	4	4	5	3	3	2	4	4	4	3	3	2	2	2	4	3	4	3	3
411	22	4	2	1	2	1	4	3	1	5	1	3	5	4	4	5	4	5	5	2	6	2	3	6	3	1	3	4	3	2	2	3	2	3	3	4	3	4	3	1
412	22	4	2	2	2	1	1	1	1	4	4	2	5	2	1	4	4	5	3	2	4	1	4	4	3	3	3	3	3	3	3	3	3	3	3	3	3	3	3	3
413	21	4	1	2	2	1	1	2	3	2	2	1	2	3	2	2	2	5	3	3	2	3	3	2	1	2	1	3	2	2	2	2	2	3	2	2	2	3	3	3
414	21	4	1	2	2	1	1	2	4	4	3	3	3	3	3	4	3	3	3	3	3	3	3	3	2	2	3	3	3	3	3	3	3	3	4	3	3	3	3	3
415	22	4	2	2	1	1	2	5	3	3	3	3	3	3	3	3	3	3	3	3	3	3	3	3	3	3	3	3	3	3	3	3	3	3	3	3	3	3	3	3
416	21	4	2	2	2	1	1	2	3	3	3	3	3	3	3	3	3	3	3	3	3	3	3	3	3	3	3	3	3	3	3	3	3	3	3	3	3	3	3	3
417	22	4	2	2	2	1	1	4	3	3	3	3	3	3	3	3	3	3	5	5	5	5	6	5	4	2	2	2	2	2	2	2	2	2	4	4	4	4	4	4
418	21	4	1	1	2	1	1	4	4	5	5	5	3	5	5	5	5	5	5	5	5	5	5	6	4	3	3	4	4	3	3	4	3	4	4	3	4	3	4	4
419	21	4	2	2	1	1	2	5	3	2	3	3	3	4	3	3	4	3	3	3	4	4	4	3	3	2	3	3	3	3	3	4	2	3	3	3	3	3	3	3
420	21	4	2	1	2	1	1	2	2	2	2	2	4	4	3	3	3	3	3	3	3	3	3	3	3	3	3	3	3	3	3	3	3	3	3	3	3	3	3	3
421	21	4	2	2	2	2	1	3	2	3	5	4	2	4	3	3	3	3	3	4	4	3	3	5	3	2	3	3	3	4	3	2	2	2	3	3	2	4	4	3
422	21	4	2	2	1	1	1	5	2	4	4	4	4	4	4	4	4	4	4	4	4	4	4	4	3	3	3	3	3	3	3	3	3	3	3	3	3	3	3	3
423	21	4	2	2	1	1	1	5	2	6	5	5	5	5	6	6	5	5	5	5	5	5	5	5	3	4	2	4	4	4	4	2	2	2	4	4	3	3	4	4
424	21	4	2	2	1	1	1	2	2	4	5	4	5	3	2	4	4	4	3	3	3	4	2	4	5	4	1	3	3	3	2	2	1	1	1	4	1	1	1	3
425	22	1	1	2	2	1	1	3	3	4	4	4	3	3	5	4	3	3	3	4	2	3	4	4	4	4	3	3	3	3	3	3	2	3	3	3	2	3	3	3
426	21	1	2	2	1	1	2	3	3	6	6	6	6	6	6	6	6	6	6	6	6	6	6	6	3	3	2	2	3	2	3	1	1	2	2	2	2	2	2	2
427	21	1	2	1	1	2	2	3	3	5	5	5	5	5	5	5	5	5	5	5	5	5	5	5	4	3	2	2	2	2	3	1	1	1	1	2	1	1	1	1
428	21	1	1	2	1	1	1	2	3	3	4	3	6	3	6	6	1	4	4	5	6	1	2	1	1	5	3	4	5	5	5	1	1	5	3	5	2	4	5	3
429	21	1	1	2	1	1	2	5	3	4	3	4	5	5	4	5	6	5	6	6	4	4	4	5	4	3	3	3	3	3	3	3	2	2	3	2	1	3	2	3
430	21	1	2	2	1	2	2	5	3	3	5	4	5	5	4	4	4	5	5	3	5	4	5	5	2	4	1	3	2	3	4	2	2	2	3	4	2	2	4	4
431	21	4	2	2	1	2	1	1	1	2	3	3	3	2	4	4	5	2	3	3	5	1	2	5	4	3	3	3	4	3	3	3	2	3	3	4	2	3	4	3
432	21	4	2	2	1	1	2	5	3	3	5	3	5	5	4	5	3	4	4	4	5	3	2	5	4	3	4	4	4	2	2	2	3	3	3	3	4	3	1	1
433	21	4	2	2	2	1	1	2	4	1	2	6	3	4	3	3	2	2	1	1	1	1	1	1	1	1	1	1	1	1	1	1	1	1	1	1	1	2	1	5
434	21	4	2	2	1	2	1	5	3	4	3	5	5	1	1	5	4	5	5	4	5	3	5	6	5	1	4	5	2	2	3	3	2	2	4	4	2	4	3	1
435	22	4	2	1	1	1	1	5	4	3	5	5	4	5	3	5	5	5	4	4	5	3	3	4	3	3	2	5	3	4	4	2	2	3	3	4	4	4	4	3
436	22	4	1	2	1	1	1	3	3	3	3	3	3	2	3	4	2	3	3	4	4	2	3	3	4	3	4	4	4	4	4	4	4	3	2	5	4	3	3	3
437	21	4	2	2	2	1	1	1	1	6	1	1	6	4	1	6	6	6	6	2	3	1	1	6	4	3	3	3	3	3	3	3	3	3	3	3	3	3	3	3
438	21	4	2	2	1	2	1	4	2	4	5	4	4	3	3	4	4	3	5	5	3	3	3	4	3	3	3	5	3	2	3	4	3	3	3	3	3	3	3	4
439	22	4	2	2	2	1	2	2	3	3	3	4	5	2	5	4	3	2	4	3	5	2	1	6	3	3	1	2	4	4	2	2	3	2	3	3	2	3	3	2
440	21	4	2	2	2	1	1	2	3	3	3	2	3	3	2	2	2	3	3	3	3	2	2	2	4	4	4	4	4	4	3	4	3	3	3	4	3	4	4	3
441	21	3	1	2	2	1	3	4	4	3	3	3	4	5	4	3	2	3	3	4	4	2	3	4	4	3	3	3	3	3	4	3	4	2	3	3	3	4	3	3
442	23	3	2	2	1	1	3	5	3	3	4	4	2	4	3	5	5	4	5	5	5	4	5	5	4	3	3	3	3	3	3	3	3	3	3	3	3	3	3	3
443	21	3	2	2	2	1	3	3	2	3	5	5	5	5	4	5	5	5	6	5	6	5	5	6	4	1	1	1	1	1	1	1	1	2	3	3	1	3	1	1
444	21	3	1	2	2	1	2	2	3	4	3	3	5	3	2	3	3	3	4	3	5	1	3	6	4	3	3	3	3	3	3	3	3	3	3	2	3	4	3	3
445	21	3	2	2	2	1	3	5	3	3	2	3	2	2	3	3	4	4	3	2	2	4	5	6	3	3	3	2	2	2	3	2	1	1	3	2	3	4	3	5
446	20	3	2	2	1	1	2	5	4	3	5	5	4	3	5	5	5	4	5	3	5	3	5	6	4	2	3	3	4	3	3	2	1	1	5	3	1	4	3	3
447	20	3	2	2	2	1	1	4	2	3	5	4	5	4	5	5	5	5	4	3	4	4	3	2	3	3	3	3	3	3	3	3	3	3	3	3	3	3	3	3
448	21	3	1	2	2	1	2	3	3	3	3	3	3	3	2	3	3	3	3	3	3	3	3	3	3	2	3	3	3	3	2	2	3	3	3	3	3	3	3	3
449	21	3	2	1	2	1	1	5	2	5	3	4	6	4	6	6	3	5	5	5	5	1	4	5	4	5	1	4	4	5	5	1	5	1	1	5	5	4	4	5
450	21	3	1	2	2	1	3	4	3	4	4	4	5	4	5	4	4	5	5	2	4	2	3	5	3	3	2	3	3	3	3	3	3	3	3	4	3	3	3	3
451	21	3	2	1	1	1	3	4	3	3	3	3	3	2	3	6	6	2	2	3	3	2	3	4	2	2	4	5	4	3	3	2	2	3	4	3	3	4	3	4
452	21	3	2	2	2	1	1	5	3	2	3	3	3	5	2	3	4	2	4	3	4	3	3	3	3	3	2	4	2	3	3	3	3	3	3	4	3	2	3	3
453	21	3	1	2	2	1	3	2	2	4	3	3	4	3	5	4	4	4	5	4	5	3	5	6	3	2	2	2	1	2	2	2	2	2	2	2	2	2	2	2
454	22	3	2	2	1	1	1	1	3	4	4	3	3	4	4	4	3	3	3	3	4	3	3	4	3	3	2	3	2	4	2	3	4	2	3	1	3	4	1	3
455	20	1	2	1	1	1	1	3	3	3	3	3	2	2	1	3	3	3	3	2	3	1	1	4	5	5	3	4	2	3	5	3	4	3	5	3	2	3	2	4
456	20	1	1	2	2	2	2	3	3	2	3	4	3	3	2	3	4	3	4	3	3	4	3	4	3	3	3	2	2	3	2	4	2	3	4	3	2	1	3	2
457	20	1	2	2	2	1	1	2	3	4	5	3	4	5	3	4	4	4	4	3	4	3	4	4	3	2	3	4	4	4	3	2	2	2	3	4	3	4	4	3
458	20	4	2	2	2	1	1	4	3	3	3	3	5	4	3	3	3	3	4	4	4	4	3	3	5	4	3	4	4	4	4	4	4	4	5	5	4	3	4	4
459	20	4	1	1	2	1	2	1	2	2	1	2	1	1	4	2	3	4	4	3	3	2	1	2	1	3	2	4	4	4	5	5	5	4	5	4	4	5	4	5
460	20	4	1	2	2	1	2	5	3	5	4	5	3	5	5	5	3	5	5	4	5	3	3	6	2	2	2	4	2	3	2	2	2	2	2	2	2	2	4	2
461	20	4	1	2	2	1	1	2	3	3	3	3	4	3	1	4	3	4	4	5	5	3	3	3	4	3	3	3	2	4	4	3	3	3	3	4	2	4	3	3
462	20	4	1	2	2	1	1	2	2	5	4	4	3	5	2	5	4	5	5	5	5	2	3	5	5	3	2	4	4	3	3	4	3	4	2	4	3	4	2	2
463	20	4	2	1	2	1	1	2	4	4	3	3	3	3	2	3	3	3	3	3	3	3	3	3	3	3	3	3	3	3	3	3	3	3	3	3	3	3	3	3
464	20	4	2	2	2	2	1	3	3	6	6	5	3	6	4	6	5	6	6	2	6	6	5	6	3	4	4	3	1	3	4	2	1	1	3	2	1	4	1	4
465	20	4	2	1	2	2	1	3	3	4	5	4	2	4	3	3	5	4	4	3	5	3	4	5	4	3	3	4	2	3	3	4	3	3	4	4	3	4	2	3
466	19	4	2	2	2	2	1	5	2	2	2	4	2	1	5	6	3	4	5	2	5	2	3	6	5	1	1	5	3	5	4	3	3	2	5	5	1	4	3	3
467	21	4	1	2	1	1	2	3	2	3	4	4	5	5	3	5	3	4	4	3	6	3	4	6	2	2	2	3	3	3	4	1	1	1	1	3	3	4	4	4
468	19	4	2	1	2	2	5	4	2	3	4	4	4	5	5	5	5	1	5	6	3	1	5	6	3	3	1	5	3	4	4	3	1	1	4	3	1	3	4	3
469	20	1	1	1	2	1	3	3	2	3	3	3	3	5	4	5	6	5	5	4	3	3	3	5	3	2	3	3	2	2	2	2	2	1	2	2	2	2	2	2
470	20	3	2	2	1	1	1	5	3	4	2	3	3	2	3	3	3	5	3	3	6	2	2	6	3	2	3	4	1	2	4	2	2	4	2	4	2	4	2	3
471	20	1	1	1	2	1	4	2	4	3	3	3	4	2	3	5	3	3	4	1	5	3	1	5	5	3	3	5	5	5	3	5	3	3	5	5	3	5	4	3
472	20	1	2	2	2	1	2	2	3	2	2	2	5	3	2	4	3	3	4	3	5	2	2	5	5	4	2	4	3	4	4	3	3	4	2	4	3	4	4	4
473	21	1	2	2	1	2	1	2	3	5	4	5	2	3	2	4	3	3	3	3	3	4	3	3	4	4	4	5	3	5	4	2	2	2	4	4	3	4	3	4
474	20	1	2	2	2	1	3	2	3	4	5	5	5	5	3	4	4	4	4	4	5	4	4	5	3	3	2	4	2	4	3	2	2	2	2	4	3	4	3	4
475	21	1	1	2	2	1	1	4	4	4	5	5	4	5	3	4	4	3	3	3	3	4	4	5	3	2	3	3	3	3	3	4	3	3	2	3	2	2	3	3
476	21	1	1	2	1	1	1	2	1	2	2	2	3	2	2	2	2	2	2	3	2	2	2	3	4	4	3	4	4	4	3	3	4	3	3	2	4	3	3	3
477	21	1	1	2	1	1	2	5	4	3	4	5	2	2	4	4	3	2	3	3	5	2	3	6	4	4	3	4	3	3	4	3	2	4	3	3	2	3	2	4
478	22	1	2	2	2	1	2	2	3	4	5	5	2	4	3	5	4	4	5	5	5	4	5	5	3	2	3	3	3	4	2	3	2	4	3	3	3	3	2	3
479	22	1	2	1	1	1	2	2	3	4	2	3	1	1	2	4	3	3	3	5	2	2	3	5	3	2	3	4	4	3	2	3	3	2	5	4	4	3	3	2
480	22	3	1	1	2	1	1	1	1	2	1	1	2	1	1	3	4	1	2	1	3	1	1	5	5	5	5	5	4	5	4	4	4	5	5	5	4	5	4	5
481	22	4	2	1	2	1	2	2	1	2	1	2	3	1	1	3	4	2	3	1	1	1	1	1	5	5	5	5	5	4	4	5	5	5	5	5	5	5	4	4
482	22	2	2	1	1	1	2	2	2	2	1	1	1	1	1	4	3	3	2	1	1	1	1	1	5	5	5	4	4	5	3	5	5	5	5	5	4	4	5	5
483	21	3	2	2	1	2	1	3	1	1	1	1	3	2	1	4	1	1	1	1	1	1	1	1	5	5	5	5	5	5	5	5	5	5	5	5	5	5	5	5
484	21	3	1	2	2	1	1	1	1	1	1	3	4	1	1	3	3	1	1	1	1	1	1	3	5	5	5	5	5	5	5	5	5	5	5	5	5	5	5	5
485	22	1	2	1	2	1	1	1	1	4	4	4	4	4	4	4	4	4	4	2	4	4	4	2	2	4	2	3	3	3	4	4	4	3	2	3	4	1	4	4
486	20	1	1	2	2	1	1	4	2	5	3	3	3	3	3	3	3	3	3	3	3	3	3	3	3	3	3	3	3	3	3	3	3	3	3	3	3	3	3	3
487	19	1	1	2	2	1	1	5	3	6	1	1	3	3	3	3	3	3	4	3	4	4	4	4	3	3	3	3	3	3	2	3	3	3	4	3	3	2	3	3
488	19	1	2	2	2	2	1	1	1	3	5	5	3	3	3	3	3	3	3	3	3	3	3	3	3	3	3	3	3	3	3	3	3	3	3	3	3	3	3	3
489	19	1	2	2	2	1	2	5	3	3	3	5	3	3	3	3	3	3	3	3	3	3	3	3	3	3	3	3	3	3	3	3	3	3	3	3	3	3	3	3
490	19	1	1	2	2	1	1	2	3	5	4	4	3	4	2	4	3	3	5	2	5	4	5	6	3	3	3	3	3	3	3	3	3	3	2	3	3	3	3	3
491	19	1	1	2	2	1	1	2	2	4	4	3	3	5	1	3	5	3	5	3	5	4	2	4	2	4	3	4	2	2	3	2	3	2	3	2	4	3	3	4
492	21	3	1	2	2	2	2	1	1	1	2	1	5	2	1	2	1	1	4	1	1	1	1	5	5	5	5	5	5	5	5	5	5	5	5	5	3	5	4	4
493	22	1	1	2	2	1	2	2	3	4	4	3	4	4	3	5	5	5	6	2	5	5	5	5	4	3	3	4	3	3	3	3	2	3	2	3	2	3	3	3
494	20	1	2	2	1	1	5	5	3	4	4	4	4	4	4	4	4	4	4	4	4	4	4	4	3	3	3	3	3	3	3	3	3	3	3	3	3	3	3	3
495	19	1	2	2	2	1	1	3	2	5	4	3	4	4	3	4	3	3	3	2	3	3	3	3	3	3	3	3	3	3	3	3	3	3	3	3	3	3	3	3
496	19	1	2	2	1	1	1	3	2	3	3	3	3	3	3	3	3	3	3	3	3	4	3	3	3	3	3	3	3	3	3	3	3	3	3	3	3	3	3	3
497	19	1	1	2	2	2	2	2	3	6	3	4	3	3	4	4	5	1	5	5	6	2	4	6	5	2	3	4	3	4	5	2	1	4	3	3	2	3	2	3
498	19	1	2	2	2	1	2	4	2	4	3	4	5	3	2	4	3	3	4	2	5	2	4	6	3	4	2	4	3	5	4	2	2	2	4	4	4	4	2	3
499	19	1	2	2	2	1	2	5	3	3	3	3	1	3	2	4	2	3	3	5	3	2	3	4	4	3	2	3	4	4	3	3	4	2	3	3	2	4	3	3
500	19	1	1	2	1	1	1	2	3	3	3	5	1	1	2	4	1	2	4	1	4	3	4	4	3	1	3	3	3	3	3	3	3	3	3	3	2	2	2	3
501	25	1	2	2	2	1	3	3	3	4	2	2	2	2	1	4	2	5	5	5	5	2	3	5	4	4	4	4	2	4	3	4	3	3	4	4	2	4	2	3
502	25	1	2	2	2	1	1	5	2	4	4	4	4	4	3	5	6	5	6	2	5	4	4	5	1	3	2	2	2	2	2	2	3	3	2	2	2	2	2	2
503	25	1	1	1	2	1	1	3	3	5	4	4	2	5	3	3	3	2	2	3	5	2	2	5	5	3	3	5	2	5	4	4	2	4	3	5	4	4	3	4
504	19	1	2	2	2	2	2	2	3	4	5	4	3	2	3	4	3	3	4	4	6	3	5	6	4	2	2	4	4	4	4	3	3	3	5	4	4	4	4	3
505	25	1	2	2	2	2	1	3	2	4	5	4	4	4	4	4	3	3	4	4	5	3	2	5	4	3	1	4	4	5	3	4	3	3	4	4	1	4	3	3
506	19	1	2	1	2	1	1	1	3	2	3	2	3	3	3	2	2	3	2	4	2	3	2	2	4	3	3	3	3	3	2	2	3	3	2	3	2	4	3	2
507	19	1	1	2	2	1	1	2	3	4	3	3	2	2	2	4	3	4	4	4	5	2	3	5	5	4	2	5	4	4	3	5	4	1	1	4	3	3	3	4
508	21	1	2	2	2	1	2	4	4	6	4	5	6	5	2	6	5	6	6	3	6	2	3	6	5	2	2	3	1	3	2	2	1	1	1	1	1	1	1	1
509	22	1	1	2	2	1	2	4	4	3	3	3	2	4	2	2	2	2	2	3	3	2	2	4	4	3	3	3	3	3	2	3	4	3	2	4	3	4	3	2
510	20	1	1	2	2	1	2	2	3	5	2	3	3	2	4	3	1	3	3	1	5	1	3	5	4	2	4	4	5	5	3	3	2	5	2	3	3	4	4	3
511	19	1	2	2	2	1	4	5	4	4	4	4	4	5	5	5	5	5	5	2	5	5	5	6	4	2	2	3	3	3	3	3	3	3	4	3	2	2	3	2
512	19	1	1	2	2	2	2	3	3	5	2	5	4	3	4	6	6	5	5	5	6	5	4	6	3	2	3	3	3	3	3	3	2	2	3	3	3	3	3	3
513	19	1	1	2	2	1	2	3	3	3	3	3	4	3	2	2	3	3	5	2	3	3	2	6	4	3	3	3	3	4	4	2	2	3	3	3	2	3	3	3
514	19	1	2	1	2	1	2	3	3	4	5	5	3	5	5	5	4	4	5	2	5	5	4	5	3	3	3	3	2	4	3	3	2	3	2	3	4	3	2	3
515	21	1	2	2	2	1	1	5	3	5	4	4	3	4	2	5	5	5	5	3	6	3	4	6	4	3	2	2	2	2	3	2	2	2	2	2	2	3	2	3
516	22	1	2	2	2	2	2	3	3	6	1	2	3	5	1	3	2	2	3	6	5	2	2	5	4	4	2	2	2	3	4	3	4	4	4	4	3	3	4	4
517	20	1	1	2	2	1	2	5	3	2	4	2	1	1	3	2	2	1	2	2	2	1	2	4	4	1	1	3	1	3	3	1	1	1	1	2	1	1	2	1
518	19	1	2	2	1	2	3	5	3	4	2	3	4	5	5	5	5	5	5	5	5	5	5	5	4	4	4	4	4	4	5	4	3	4	4	2	4	3	4	3
519	19	1	1	2	2	1	2	3	4	1	2	2	3	3	3	4	4	2	3	2	4	2	3	3	2	3	3	3	2	3	3	3	3	3	3	3	3	3	3	3
520	19	1	2	2	2	1	3	4	3	5	5	5	5	5	4	4	4	5	4	2	5	2	3	2	3	4	3	2	2	2	2	2	2	2	2	3	2	2	2	2
521	19	1	2	2	2	2	1	5	3	3	3	3	3	3	2	2	2	3	5	5	5	2	3	5	4	4	4	3	4	3	3	4	3	3	4	4	2	4	4	4
522	20	1	2	1	2	1	1	2	2	3	3	3	3	2	3	3	2	3	3	2	4	2	2	4	1	3	2	4	3	5	3	2	2	1	4	4	5	4	3	3
523	20	1	2	1	2	2	3	3	4	4	5	2	4	5	5	5	2	2	5	5	4	2	5	5	4	4	4	5	5	5	4	4	4	4	4	4	4	4	4	4
524	19	1	1	2	1	1	1	1	2	4	5	5	1	4	2	5	2	1	4	3	4	2	3	5	4	3	2	4	4	4	4	4	4	3	4	4	3	4	4	4
525	19	1	2	2	2	2	1	3	2	3	3	5	6	6	3	4	5	3	4	3	4	5	4	4	5	2	4	4	2	4	3	4	4	2	4	3	4	5	4	2
526	21	1	1	2	2	1	1	1	3	4	4	5	5	3	3	4	4	4	4	5	5	5	4	3	3	3	3	3	3	4	3	2	3	2	2	2	3	2	2	4
527	19	1	2	1	2	1	1	4	4	3	1	1	1	2	6	1	1	1	1	1	1	1	1	1	1	2	5	5	5	5	1	5	5	2	5	5	5	5	5	2
528	19	1	1	2	2	2	2	3	3	1	5	4	1	4	4	5	5	4	5	2	5	5	4	6	3	1	2	3	3	3	2	1	1	3	3	3	1	3	1	3
529	19	1	2	2	2	1	1	5	3	5	6	6	5	5	4	5	5	5	5	3	5	4	5	5	4	3	3	3	3	3	4	3	3	3	3	3	3	3	3	3
530	19	1	1	2	2	1	2	4	2	4	4	3	3	5	4	4	4	4	4	2	5	3	3	6	4	3	4	4	3	4	3	3	3	3	4	3	3	3	3	3
531	20	1	1	2	2	1	2	5	2	3	3	3	4	2	1	3	3	4	4	1	4	2	3	4	2	3	2	3	2	3	3	3	3	3	5	3	2	3	3	3
532	20	1	2	2	2	1	2	2	3	3	4	5	2	3	4	5	3	2	5	2	4	1	3	5	4	2	4	4	1	4	1	2	2	2	2	4	2	3	2	1
533	20	1	1	2	2	1	1	5	3	4	5	4	5	4	4	4	4	4	4	4	4	4	4	5	4	4	4	3	2	3	3	4	2	2	3	3	2	3	2	3
534	20	1	2	1	1	1	4	5	4	2	3	3	3	5	3	5	3	2	3	1	5	3	3	3	4	4	1	4	4	5	4	4	2	3	4	4	2	4	3	4
535	19	1	2	1	2	2	2	5	3	1	1	4	1	1	5	2	2	1	2	4	1	4	2	6	5	3	5	5	5	5	3	3	5	5	5	5	5	5	5	5
536	20	1	1	1	2	1	2	2	2	2	3	4	4	4	3	3	4	2	4	3	3	2	4	5	3	3	3	3	3	2	3	2	3	2	2	3	3	3	3	3
537	19	1	2	2	2	1	2	1	3	4	5	4	5	6	2	6	6	5	6	5	6	3	4	6	3	5	2	3	3	3	3	3	3	3	3	3	3	3	3	3
538	19	1	1	2	2	1	2	5	2	4	4	3	2	2	2	2	2	2	2	2	2	3	2	4	4	2	2	4	4	3	2	4	2	2	4	4	4	2	4	4
539	20	1	1	2	2	2	1	2	3	4	4	4	3	3	4	5	4	4	5	2	5	3	3	5	3	4	3	3	3	4	2	4	3	4	4	3	4	3	3	3
540	20	1	2	1	2	1	2	2	4	4	2	2	2	2	3	3	3	3	3	3	3	1	2	4	5	4	4	4	4	5	5	4	4	3	5	5	4	4	4	4
541	19	1	2	2	1	2	2	5	4	4	4	4	3	4	3	3	3	3	3	2	5	3	3	6	3	3	3	4	3	3	3	2	3	4	2	3	3	3	3	3
542	19	1	1	2	1	1	2	5	3	3	3	3	2	4	3	2	2	2	2	2	3	2	3	5	3	3	1	4	4	5	3	2	2	3	5	5	5	3	5	3
543	21	1	2	2	2	1	2	5	4	3	3	3	2	2	5	3	2	3	2	5	5	2	2	5	4	3	5	3	2	2	3	4	3	3	3	3	3	3	3	3
544	19	1	2	2	2	1	2	5	2	4	5	5	4	3	5	4	5	4	5	3	5	4	4	6	4	2	2	2	2	2	2	2	2	2	2	2	2	2	2	2
545	20	1	1	2	2	1	4	3	2	5	5	5	5	5	1	6	5	5	4	1	5	1	4	6	4	3	3	3	4	4	3	3	3	1	3	3	2	2	3	3
546	19	1	2	2	2	1	1	1	1	5	2	3	4	2	2	4	4	4	4	5	5	4	3	6	4	3	2	3	3	3	3	3	3	3	3	3	3	3	3	3
547	19	1	2	2	2	1	1	1	1	5	5	3	1	4	3	1	3	4	3	5	5	2	2	6	4	4	3	5	3	5	4	3	1	3	1	3	2	4	3	4
548	19	1	2	2	2	2	2	3	4	5	5	5	1	4	4	3	3	2	5	2	4	4	4	6	3	3	3	3	1	3	3	2	2	3	3	2	2	3	2	2
549	19	1	2	1	2	2	2	2	3	2	3	3	5	5	1	3	3	4	2	2	3	1	2	5	4	2	4	4	4	4	4	4	4	4	4	4	2	2	3	4
550	19	1	1	2	2	1	2	5	3	3	3	3	1	1	2	3	2	3	3	4	4	2	3	5	4	3	2	5	4	4	3	2	2	2	5	4	2	4	4	3
551	20	1	1	1	2	1	2	5	3	3	3	3	3	3	3	4	3	3	3	3	3	3	3	4	5	4	5	5	4	5	4	4	4	5	5	5	3	5	4	5
552	20	3	2	1	2	1	1	1	1	1	2	2	1	1	1	3	4	3	3	1	3	1	1	3	5	5	5	4	4	5	3	4	5	4	5	3	3	5	5	5
553	20	3	2	1	1	2	2	3	2	3	1	1	2	2	1	4	2	2	3	1	4	1	1	4	5	5	5	3	4	5	4	4	5	5	5	4	3	5	5	5
554	19	3	1	1	2	1	1	1	1	3	1	1	3	3	1	4	3	3	3	1	3	1	1	5	5	5	5	5	4	4	3	4	4	5	5	5	3	5	4	5
